# Supplementary material for: Comparing shade tolerance measures of woody forest species
Source: PeerJ. 2018 Oct 9;6:e5736. doi: 10.7717/peerj.5736 (PMC6183557; doi:10.7717/peerj.5736)
Supplement: Supplemental Information 8 — Raw data. Light is the Light environment of the individual sapling. Forest is light intensity on the top of the stem. Open is light intensity outside the forest at the same moment. Status is the status when the saplings were re-surveyed in December 2014: “0” for alive, “1” for death. Tag is the tag number of the saplings. There are 8717 samplings in total. [file peerj-06-5736-s008.csv]

Tag	Status	Species	Open	Forest	Light
12020301	0	Lindera chunii	60.45805337	1.76	0.029111093
12029562	0	Machilus breviflora	376.2270353	25.49	0.067751644
12065592	0	Machilus breviflora	192.285075	7.36	0.038276502
12023198	0	Randia canthioides	425.5735694	23.58	0.055407576
12031176	0	Ardisia quinquegona	267.4426833	2.8	0.010469533
12050326	0	Ardisia quinquegona	287.84225	4.19	0.014556584
12069412	0	Ardisia quinquegona	704.5905144	27.26	0.038689139
12062007	0	Ilex triflora	620.4572926	3.19	0.005141369
12038034	0	Camellia caudata	503.0309418	3.59	0.007136738
12058239	0	Camellia caudata	415.064175	18.74	0.045149645
12059083	0	Camellia caudata	313.9665917	28.33	0.09023253
12059114	0	Camellia caudata	569.4961583	49.79	0.087428158
12059143	0	Camellia caudata	590.4526667	35.97	0.060919362
12060212	0	Camellia caudata	821.1719546	17.33	0.021103984
12060266	0	Camellia caudata	439.7279167	38.09	0.086621746
12060282	0	Camellia caudata	819.6485153	15.28	0.018642137
12060284	0	Camellia caudata	819.1681947	14.39	0.0175666
12060291	0	Camellia caudata	814.9792414	21.12	0.02591477
12060303	0	Camellia caudata	693.3394667	28.42	0.040990022
12060304	0	Camellia caudata	524.5507583	27.37	0.052177982
12060312	0	Camellia caudata	386.9011667	4.95	0.012793965
12060314	0	Camellia caudata	395.55985	5.22	0.013196486
12060336	1	Camellia caudata	716.4940394	20.18	0.028164924
12064491	0	Camellia caudata	274.3521083	7.91	0.028831563
12076449	0	Camellia caudata	99.52444248	1.96	0.019693655
12077326	0	Camellia caudata	204.3266917	7.43	0.036363335
12077402	0	Camellia caudata	300.7393917	3.28	0.010906453
12077703	0	Camellia caudata	236.6053167	6.32	0.02671115
12077810	0	Camellia caudata	269.6279333	5.75	0.021325684
12077811	0	Camellia caudata	283.4980917	4.24	0.014956009
12077898	0	Camellia caudata	42.17036583	1.14	0.027033202
12024857	1	Distylium racemosum	402.5904483	2.01	0.004992667
12035489	0	Neolitsea phanerophlebia	488.0527417	7.5	0.015367192
12036243	0	Neolitsea phanerophlebia	323.5121801	2.37	0.007325845
12039261	0	Rhododendron simsii	259.6228417	5.02	0.019335741
12069170	0	Rhododendron simsii	728.0296468	6.59	0.009051829
12078066	0	Rhododendron simsii	661.5168827	5.22	0.007890955
12078006	1	Litsea rotundifolia Hemsl. var. oblongifolia	342.9011	5.8	0.016914498
12078138	0	Lindera chunii	624.17965	8.73	0.013986358
12078005	0	Madhuca hainanensis	342.9011	5.8	0.016914498
12079926	0	Cyclobalanopsis hui	244.4824167	10.12	0.04139357
12079935	0	Schoepfia chinensis	272.1263667	5.03	0.01848406
12078001	0	Cryptocarya concinna	372.9836583	4.55	0.012198926
12078017	0	Cryptocarya concinna	358.4029917	3.92	0.010937409
12078076	0	Cryptocarya concinna	508.1739833	4.32	0.008501026
12078078	0	Cryptocarya concinna	473.869575	3.68	0.00776585
12078091	0	Cryptocarya concinna	624.17965	14.42	0.023102323
12078095	0	Cryptocarya concinna	666.7836979	5.12	0.007678652
12078096	0	Cryptocarya concinna	630.450825	9.39	0.014894104
12078102	0	Cryptocarya concinna	666.7836979	5.12	0.007678652
12078103	0	Cryptocarya concinna	575.572575	8.46	0.014698407
12078106	0	Cryptocarya concinna	641.79395	4.17	0.006497412
12078107	0	Cryptocarya concinna	575.572575	8.46	0.014698407
12078109	0	Cryptocarya concinna	533.1706417	6.26	0.011741082
12078111	0	Cryptocarya concinna	533.1706417	6.26	0.011741082
12078137	0	Cryptocarya concinna	632.6402333	5.22	0.008251135
12079937	0	Cryptocarya concinna	291.0358167	11.87	0.040785358
12079939	0	Cryptocarya concinna	282.5542583	4.96	0.017554151
12079949	0	Cryptocarya concinna	305.7418917	3.9	0.012755857
12079961	0	Cryptocarya concinna	331.8626083	1.87	0.005634862
12079976	0	Cryptocarya concinna	325.1096917	2.41	0.007412883
12386894	0	Cryptocarya concinna	556.7370417	4.86	0.008729435
12079930	0	Xanthophyllum hainanense	272.1263667	5.03	0.01848406
12079942	0	Xanthophyllum hainanense	275.9540333	4.82	0.017466677
12078012	0	Ardisia quinquegona	506.9747583	13.61	0.026845518
12078079	0	Ardisia quinquegona	473.869575	3.68	0.00776585
12078090	0	Ardisia quinquegona	624.17965	14.42	0.023102323
12078092	0	Ardisia quinquegona	630.450825	9.39	0.014894104
12078093	0	Ardisia quinquegona	641.79395	4.17	0.006497412
12078101	0	Ardisia quinquegona	666.7836979	5.12	0.007678652
12078110	0	Ardisia quinquegona	533.1706417	6.26	0.011741082
12078112	0	Ardisia quinquegona	508.1739833	4.32	0.008501026
12079894	0	Ardisia quinquegona	413.9633667	6.01	0.014518193
12079901	0	Ardisia quinquegona	241.34875	4.96	0.020551173
12079919	0	Ardisia quinquegona	241.34875	4.96	0.020551173
12079925	0	Ardisia quinquegona	244.4824167	10.12	0.04139357
12079927	0	Ardisia quinquegona	244.4824167	10.12	0.04139357
12079928	0	Ardisia quinquegona	248.761025	7.57	0.030430812
12079932	0	Ardisia quinquegona	272.1263667	5.03	0.01848406
12079934	0	Ardisia quinquegona	258.296375	4.82	0.018660734
12079938	0	Ardisia quinquegona	291.0358167	11.87	0.040785358
12079940	0	Ardisia quinquegona	251.1672583	4.83	0.019230213
12079941	0	Ardisia quinquegona	275.9540333	4.82	0.017466677
12079945	0	Ardisia quinquegona	341.2013917	2.14	0.006271956
12079957	0	Ardisia quinquegona	325.1096917	2.41	0.007412883
12079964	0	Ardisia quinquegona	312.2281917	1.82	0.00582907
12079966	0	Ardisia quinquegona	341.2013917	2.14	0.006271956
12078081	0	Cinnamomum appelianum	473.869575	3.68	0.00776585
12079956	0	Ilex pubilimba	331.8626083	1.87	0.005634862
12078003	0	Castanopsis carlesii	342.9011	5.8	0.016914498
12078139	0	Rehderodendron macrocarpum	632.6402333	8.59	0.013578017
12079948	0	Turpinia arguta	305.7418917	3.2	0.010466345
12078008	0	Engelhardtia fenzlii	348.8421917	5.71	0.016368433
12078060	0	Engelhardtia fenzlii	513.4879667	6.52	0.012697474
12078002	0	Tutcheria championi	372.9836583	4.55	0.012198926
12079933	0	Euonymus laxiflorus	249.6169417	3.73	0.014942896
12079965	0	Saurauia tristyla	303.3405917	2.99	0.009856907
12079936	0	Homalium cochinchinense	275.9540333	4.82	0.017466677
12078098	0	Sinosideroxylon wightianum	630.450825	3.27	0.005186765
12079888	0	Sinosideroxylon wightianum	435.1753083	12.09	0.027781907
12079923	0	Sinosideroxylon wightianum	241.34875	4.96	0.020551173
12079924	0	Sinosideroxylon wightianum	241.34875	4.96	0.020551173
12079950	0	Sinosideroxylon wightianum	305.7418917	3.2	0.010466345
12079952	0	Sinosideroxylon wightianum	345.4418833	1.73	0.005008078
12079953	0	Sinosideroxylon wightianum	345.4418833	1.73	0.005008078
12079958	0	Sinosideroxylon wightianum	513.4109583	16.92	0.032956055
12079959	0	Sinosideroxylon wightianum	513.4109583	16.92	0.032956055
12079995	0	Sinosideroxylon wightianum	343.531525	2.74	0.007975978
12386825	0	Sinosideroxylon wightianum	556.7370417	4.86	0.008729435
12078009	0	Camellia caudata	348.8421917	5.71	0.016368433
12078014	0	Camellia caudata	374.8620667	3.88	0.010350474
12078087	0	Camellia caudata	513.4109583	16.92	0.032956055
12078104	0	Camellia caudata	575.572575	8.46	0.014698407
12078000	0	Neolitsea phanerophlebia	372.9836583	4.55	0.012198926
12078015	0	Antidesma venosum	506.9747583	13.61	0.026845518
12078018	0	Antidesma venosum	358.4029917	3.92	0.010937409
12078010	1	Litsea elongata	348.8421917	5.71	0.016368433
12079996	0	Litsea elongata	345.4418833	1.73	0.005008078
12079947	0	Carallia brachiata	305.7418917	3.2	0.010466345
12078170	0	Tarenna mollissima	682.2721264	3.14	0.004602269
12078145	0	Ficus variolosa	357.447175	2.18	0.006098803
12386845	0	Lindera chunii	640.5719	5.97	0.009319797
12078163	0	Heteropanax brevipedicellatus	694.8101139	8.5	0.012233558
12078158	0	Garcinia multiflora	577.47545	7.54	0.013056832
12078150	0	Madhuca hainanensis	527.102675	8.65	0.016410465
12078127	0	Ternstroemia gymnanthera	370.2272833	1.18	0.003187231
12078148	0	Ternstroemia gymnanthera	370.2272833	1.18	0.003187231
12078167	0	Ternstroemia gymnanthera	682.2721264	3.14	0.004602269
12072870	0	Cyclobalanopsis hui	285.4848167	6	0.02101688
12072887	0	Cyclobalanopsis hui	360.9666333	1.29	0.003573738
12072898	0	Cyclobalanopsis hui	301.5094417	16.8	0.055719648
12078064	0	Cryptocarya concinna	658.8644197	5.26	0.007983433
12078070	0	Cryptocarya concinna	664.1566755	6.48	0.009756734
12078128	0	Cryptocarya concinna	667.3018333	7.12	0.010669834
12078147	0	Cryptocarya concinna	370.2272833	1.18	0.003187231
12078071	0	Xanthophyllum hainanense	666.7836979	12.36	0.018536746
12078072	0	Xanthophyllum hainanense	666.7836979	6.81	0.010213207
12028961	0	Ardisia quinquegona	259.7156167	3.17	0.012205658
12028996	0	Ardisia quinquegona	271.4508833	1.94	0.007146781
12029000	0	Ardisia quinquegona	271.4508833	1.94	0.007146781
12035108	0	Ardisia quinquegona	271.4508833	1.94	0.007146781
12072856	0	Ardisia quinquegona	280.986475	4.26	0.015160872
12072857	0	Ardisia quinquegona	280.986475	4.26	0.015160872
12072859	0	Ardisia quinquegona	280.986475	4.26	0.015160872
12072866	0	Ardisia quinquegona	279.2927167	4.78	0.01711466
12072867	0	Ardisia quinquegona	285.4848167	6	0.02101688
12072868	0	Ardisia quinquegona	279.2927167	4.78	0.01711466
12072869	0	Ardisia quinquegona	285.4848167	6	0.02101688
12072882	0	Ardisia quinquegona	274.4534333	3.3	0.012023898
12072901	0	Ardisia quinquegona	301.5094417	16.8	0.055719648
12078028	0	Ardisia quinquegona	623.9068	4.64	0.007437008
12078029	0	Ardisia quinquegona	626.7567333	4.94	0.007881846
12078030	0	Ardisia quinquegona	623.9068	6.21	0.00995341
12078036	0	Ardisia quinquegona	632.04245	3.48	0.005505959
12078042	0	Ardisia quinquegona	620.2918917	5.95	0.009592258
12078051	0	Ardisia quinquegona	651.8704667	3.53	0.005415186
12078061	0	Ardisia quinquegona	674.5871504	4.89	0.007248878
12078068	0	Ardisia quinquegona	661.5168827	5.22	0.007890955
12078077	0	Ardisia quinquegona	677.1621024	10.15	0.014989025
12078083	0	Ardisia quinquegona	669.3978503	5.39	0.008052013
12078085	0	Ardisia quinquegona	669.3978503	5.39	0.008052013
12078135	0	Ardisia quinquegona	677.1621024	10.15	0.014989025
12078151	0	Ardisia quinquegona	654.6877417	13.93	0.021277319
12078165	0	Ardisia quinquegona	689.8360305	6.58	0.009538499
12078168	0	Ardisia quinquegona	684.8070068	8.24	0.012032587
12078175	0	Ardisia quinquegona	415.7543	3.9	0.00938054
12078176	0	Ardisia quinquegona	259.7156167	3.17	0.012205658
12078180	0	Ardisia quinquegona	681.3822917	10.32	0.015145683
12078181	0	Ardisia quinquegona	429.1002417	5.6	0.013050564
12078182	0	Ardisia quinquegona	728.0296468	8.71	0.011963799
12078183	0	Ardisia quinquegona	354.3196417	4.86	0.013716428
12078184	0	Ardisia quinquegona	429.1002417	5.6	0.013050564
12078185	0	Ardisia quinquegona	429.1002417	5.6	0.013050564
12078186	0	Ardisia quinquegona	728.0296468	8.71	0.011963799
12078188	0	Ardisia quinquegona	599.9456	4.89	0.008150739
12078189	0	Ardisia quinquegona	599.9456	4.89	0.008150739
12078190	0	Ardisia quinquegona	599.9456	4.89	0.008150739
12078191	0	Ardisia quinquegona	648.3785917	2.73	0.004210503
12078195	0	Ardisia quinquegona	354.3196417	3.31	0.009341847
12096471	0	Ardisia quinquegona	692.3299862	5.28	0.007626421
12078164	1	Diospyros strigosa	694.8101139	8.5	0.012233558
12078199	0	Diospyros strigosa	527.102675	6.11	0.011591669
12072899	0	Castanopsis carlesii	301.5094417	16.8	0.055719648
12078160	0	Rapanea neriifolia	697.2763217	12.27	0.017597041
12078198	0	Rapanea neriifolia	415.7543	3.9	0.00938054
12078033	0	Manglietia fordiana	639.9509714	3.8	0.005937955
12078152	0	Euonymus laxiflorus	654.6877417	6.04	0.009225772
12078074	0	Sinosideroxylon wightianum	640.5719	5.28	0.008242634
12078144	0	Sinosideroxylon wightianum	357.447175	2.18	0.006098803
12096484	0	Sinosideroxylon wightianum	415.7543	5.52	0.013277073
12078075	0	Eurya hebeclados	669.3978503	5.39	0.008052013
12078031	0	Camellia caudata	623.9068	6.21	0.00995341
12078044	0	Camellia caudata	625.71605	6	0.009589014
12078166	0	Neolitsea phanerophlebia	689.8360305	6.58	0.009538499
12078040	1	Laurocerasus phaeosticta	620.2918917	5.95	0.009592258
12072825	0	Antidesma venosum	395.7985	3.67	0.009272395
12386892	0	Antidesma venosum	286.7936167	2.06	0.007182866
12028985	1	Rhododendron simsii	279.3586833	9.03	0.032324036
12028997	0	Rhododendron simsii	279.3586833	9.03	0.032324036
12072824	0	Rhododendron simsii	395.7985	3.67	0.009272395
12072826	0	Rhododendron simsii	395.7985	3.67	0.009272395
12072827	0	Rhododendron simsii	395.7985	3.67	0.009272395
12072831	0	Rhododendron simsii	370.2272833	1.18	0.003187231
12072864	0	Rhododendron simsii	279.2927167	4.78	0.01711466
12072881	0	Rhododendron simsii	274.4534333	3.3	0.012023898
12072884	0	Rhododendron simsii	324.0451167	2.1	0.006480579
12072885	0	Rhododendron simsii	324.0451167	2.1	0.006480579
12072894	0	Rhododendron simsii	301.5094417	16.8	0.055719648
12078067	1	Rhododendron simsii	661.5168827	5.22	0.007890955
12078084	0	Rhododendron simsii	669.3978503	5.39	0.008052013
12078122	0	Rhododendron simsii	377.82715	4.16	0.011010326
12078149	0	Rhododendron simsii	415.7543	5.52	0.013277073
12078153	0	Rhododendron simsii	619.3168833	6.69	0.010802224
12078156	0	Rhododendron simsii	577.47545	7.54	0.013056832
12078161	0	Rhododendron simsii	679.7237932	4.4	0.006473218
12078162	0	Rhododendron simsii	697.2763217	12.27	0.017597041
12078171	0	Rhododendron simsii	684.8070068	8.24	0.012032587
12025296	0	Symplocos anomala	167.7000333	4.86	0.028980316
12025244	0	Elaeocarpus decipiens	255.7391167	10.49	0.041018363
12025332	0	Elaeocarpus decipiens	252.3815833	4	0.015849017
12025341	0	Machilus breviflora	225.5185333	3.12	0.013834783
12025287	0	Callicarpa peichieniana	173.4704583	2	0.011529341
12025592	0	Symplocos lancifolia	134.8423083	2.23	0.016537836
12025297	0	Randia canthioides	310.890025	8.88	0.028563155
12025316	0	Randia canthioides	238.3182	5.23	0.021945449
12025374	0	Randia canthioides	237.866975	4.79	0.020137306
12025236	0	Beilschmiedia fordii	143.475875	4.71	0.032827819
12025211	0	Castanopsis hystrix	198.502275	4.21	0.021208825
12025251	0	Schoepfia chinensis	235.5998	3.88	0.016468605
12025250	0	Cryptocarya concinna	174.083775	3.49	0.020047819
12025255	0	Cryptocarya concinna	248.1013833	6.31	0.025433151
12025259	0	Cryptocarya concinna	160.6844833	5.85	0.036406751
12025265	0	Cryptocarya concinna	255.8503333	6.01	0.023490296
12025266	1	Cryptocarya concinna	168.5340833	5.88	0.034889085
12025267	0	Cryptocarya concinna	268.7930833	7.3	0.027158437
12025268	0	Cryptocarya concinna	398.5727167	8.86	0.022229319
12025286	0	Cryptocarya concinna	198.502275	3.19	0.016070345
12025307	0	Cryptocarya concinna	258.7338417	5.85	0.022610108
12025314	0	Cryptocarya concinna	174.270425	5.64	0.032363495
12025338	0	Cryptocarya concinna	239.7422583	4.32	0.018019351
12025499	0	Cryptocarya concinna	398.5727167	8.86	0.022229319
12025559	1	Cryptocarya concinna	87.39832667	1.26	0.014416752
12025576	0	Cryptocarya concinna	356.8609917	14.08	0.039455139
12025579	0	Cryptocarya concinna	356.8609917	9.63	0.026985297
12025580	0	Cryptocarya concinna	345.3049667	6.25	0.018099942
12025583	0	Cryptocarya concinna	341.1007667	8.61	0.025241808
12025584	0	Cryptocarya concinna	341.49695	8.68	0.025417504
12025589	0	Cryptocarya concinna	134.8423083	2.23	0.016537836
12025594	0	Cryptocarya concinna	93.38732417	1.99	0.021309102
12025600	0	Cryptocarya concinna	81.99304833	1.41	0.01719658
12025220	0	Symplocos laurina	173.4704583	3.48	0.020061053
12025249	0	Xanthophyllum hainanense	174.083775	5.49	0.03153654
12025339	0	Xanthophyllum hainanense	225.5185333	3.12	0.013834783
12025221	0	Gardenia jasminoides	143.475875	3.16	0.022024609
12025335	0	Gardenia jasminoides	239.7422583	8.55	0.0356633
12025237	0	Litsea acutivena	141.9012833	4.06	0.02861144
12025375	0	Reevesia thyrsoidess	280.3711	6.58	0.023468895
12025260	1	Diospyros morrisiana	248.1013833	5.99	0.024143356
12025203	0	Ardisia quinquegona	311.13215	4.18	0.013434806
12025204	0	Ardisia quinquegona	274.714175	6.11	0.022241299
12025217	0	Ardisia quinquegona	236.161075	6.58	0.027862339
12025234	0	Ardisia quinquegona	139.5998583	3.62	0.025931258
12025270	0	Ardisia quinquegona	317.1962917	7.27	0.022919562
12025292	0	Ardisia quinquegona	310.890025	7.85	0.025250086
12025327	0	Ardisia quinquegona	247.3067583	9.32	0.03768599
12025342	0	Ardisia quinquegona	225.5185333	3	0.013302676
12387085	0	Ardisia quinquegona	227.5215583	6.08	0.026722742
12025258	0	Rapanea neriifolia	160.6844833	4.65	0.0289387
12025376	0	Rapanea neriifolia	288.8565417	6.12	0.021186988
12387111	0	Rapanea neriifolia	81.99304833	1.77	0.021587196
12025320	0	Machilus velutina	248.1013833	5.99	0.024143356
10018971	0	Euonymus laxiflorus	154.1556167	6.73	0.043657183
12025205	0	Itea chinensis	143.475875	4.71	0.032827819
12025343	0	Itea chinensis	288.8565417	5.29	0.018313589
12025350	0	Photinia prunifolia	153.4910917	3.74	0.024366235
12025215	0	Sinosideroxylon wightianum	242.6434583	5.87	0.024191874
12025279	0	Sinosideroxylon wightianum	147.6706917	5.49	0.037177316
12025322	0	Sinosideroxylon wightianum	247.3067583	5.37	0.021713923
12025595	0	Sinosideroxylon wightianum	91.2957275	1.59	0.01741593
12025264	0	Eurya hebeclados	262.8940083	6	0.022822886
12025351	0	Camellia caudata	280.3711	7.67	0.0273566
12025238	0	Wikstroemia nutans	227.5215583	6.08	0.026722742
12025295	0	Neolitsea phanerophlebia	141.9773417	3.93	0.027680473
12025300	0	Neolitsea phanerophlebia	174.270425	4.96	0.028461513
12025315	0	Neolitsea phanerophlebia	174.270425	4.96	0.028461513
12025388	1	Neolitsea phanerophlebia	225.8118417	5.49	0.024312277
12025486	0	Neolitsea phanerophlebia	101.6094667	2.37	0.023324598
12025218	0	Laurocerasus phaeosticta	236.161075	6.34	0.026846084
12025232	0	Antidesma venosum	139.5998583	4.29	0.03073069
12025299	0	Antidesma venosum	141.9773417	2.89	0.020355361
12025317	0	Antidesma venosum	238.3182	5.23	0.021945449
12025303	0	Artocarpus styracifolius	268.7930833	6.11	0.02273124
12025308	0	Artocarpus styracifolius	154.0618417	3.15	0.020446335
12025235	0	Litsea elongata	141.9012833	4.27	0.030091342
12025326	0	Litsea elongata	252.3815833	7.32	0.029003701
12025377	1	Litsea elongata	237.8009417	5.15	0.021656769
12025487	0	Litsea elongata	95.46740583	2.09	0.021892289
12027985	0	Machilus breviflora	425.5735694	4.4	0.010338988
12070836	0	Machilus breviflora	597.5160651	6.84	0.011447391
12344658	0	Machilus breviflora	405.8800248	5.66	0.013945008
12070869	0	Cyclobalanopsis fleuryi	588.7420154	6.89	0.011702919
12027977	0	Canarium album	448.4214196	9.04	0.020159608
12070890	0	Canarium album	669.3978503	13.27	0.019823786
12027970	0	Randia canthioides	515.6432139	5.9	0.01144202
12027972	0	Randia canthioides	435.3851284	4.55	0.010450518
12070815	0	Randia canthioides	606.1985153	6.73	0.011101974
12070817	0	Randia canthioides	435.3851284	3.96	0.009095396
12070829	0	Randia canthioides	521.9091236	3.43	0.006572025
12070992	1	Randia canthioides	664.1566755	17.72	0.026680452
12070604	0	Syzygium hancei	684.8070068	46.43	0.067800124
12070816	0	Castanopsis hystrix	438.6494092	5.81	0.013245202
12070878	0	Ternstroemia gymnanthera	614.7862572	28.55	0.046438904
12027971	0	Cryptocarya concinna	521.9091236	5.9	0.01130465
12070810	0	Cryptocarya concinna	396.0064367	20.73	0.052347634
12070830	0	Cryptocarya concinna	525.0315517	4.14	0.00788524
12070838	0	Cryptocarya concinna	597.5160651	7.79	0.013037306
12070841	0	Cryptocarya concinna	588.7420154	7.33	0.012450275
12070849	0	Cryptocarya concinna	389.4170075	15.84	0.04067619
12070868	0	Cryptocarya concinna	628.8804286	15.81	0.025139914
12070885	0	Cryptocarya concinna	682.2721264	47.31	0.069341833
12070892	0	Cryptocarya concinna	674.5871504	21.27	0.031530396
12070894	1	Cryptocarya concinna	674.5871504	28.24	0.041862641
12070896	0	Cryptocarya concinna	661.5168827	18.1	0.027361358
12070900	0	Cryptocarya concinna	666.7836979	15.92	0.023875809
12070903	1	Cryptocarya concinna	658.8644197	15.99	0.024269029
12070915	0	Cryptocarya concinna	645.4156055	11.36	0.017601062
12070918	0	Cryptocarya concinna	639.9509714	16.84	0.026314516
12070804	0	Litsea acutivena	389.4170075	15.84	0.04067619
12070839	0	Litsea acutivena	597.5160651	7.79	0.013037306
12070805	0	Castanopsis fissa	389.4170075	15.84	0.04067619
12070865	0	Diospyros morrisiana	634.4389614	11.59	0.018268109
12027968	0	Ardisia quinquegona	515.6432139	4.68	0.009076043
12027978	0	Ardisia quinquegona	512.5	9.04	0.017639024
12027979	0	Ardisia quinquegona	448.4214196	9.31	0.02076172
12027980	0	Ardisia quinquegona	445.1677049	9.31	0.020913467
12027981	0	Ardisia quinquegona	441.9103181	7.61	0.017220689
12027982	0	Ardisia quinquegona	445.1677049	9.31	0.020913467
12027983	0	Ardisia quinquegona	445.1677049	9.31	0.020913467
12070480	0	Ardisia quinquegona	597.5160651	6.84	0.011447391
12070831	0	Ardisia quinquegona	525.0315517	5.43	0.010342236
12070853	0	Ardisia quinquegona	579.8795297	7.14	0.012312902
12070854	0	Ardisia quinquegona	579.8795297	7.54	0.013002701
12070857	0	Ardisia quinquegona	582.8433203	9.39	0.016110676
12073448	0	Ardisia quinquegona	379.5255131	25.57	0.0673736
12386415	0	Ardisia quinquegona	515.6432139	3.27	0.006341594
12387156	0	Ardisia quinquegona	600.4205475	5.79	0.009643241
12027991	0	Hartia villosa	425.5735694	10.02	0.023544695
12073451	0	Ilex subficoidea	637.2008353	14.49	0.022740083
12070819	1	Machilus velutina	614.7862572	28.55	0.046438904
12070824	0	Turpinia arguta	402.5904483	4.35	0.010805025
12070863	0	Turpinia arguta	591.6766822	11.05	0.01867574
12386417	0	Turpinia arguta	445.1677049	8.01	0.017993219
12027973	0	Engelhardtia fenzlii	438.6494092	4.55	0.010372748
12027993	0	Engelhardtia fenzlii	412.4535297	3.51	0.00851005
12029256	0	Engelhardtia fenzlii	623.2762373	27.39	0.043945202
12070809	0	Engelhardtia fenzlii	389.4170075	15.84	0.04067619
12070812	0	Engelhardtia fenzlii	606.1985153	6.73	0.011101974
12070821	0	Engelhardtia fenzlii	617.6272622	22.4	0.036267829
12070859	0	Engelhardtia fenzlii	582.8433203	9.39	0.016110676
12070860	0	Engelhardtia fenzlii	642.6892633	11.6	0.018049158
12070873	0	Engelhardtia fenzlii	669.3978503	13.27	0.019823786
12070898	0	Engelhardtia fenzlii	661.5168827	18.1	0.027361358
12344656	0	Engelhardtia fenzlii	656.1993872	12.44	0.018957653
12381814	0	Engelhardtia fenzlii	591.6766822	11.05	0.01867574
12386411	0	Engelhardtia fenzlii	441.9103181	5.81	0.013147464
12386952	0	Engelhardtia fenzlii	623.2762373	27.39	0.043945202
12386956	0	Engelhardtia fenzlii	609.071771	4.35	0.007142015
12386977	0	Engelhardtia fenzlii	677.1621024	25.38	0.037479947
12070852	0	Euonymus laxiflorus	579.8795297	7.54	0.013002701
12070855	0	Euonymus laxiflorus	579.8795297	7.54	0.013002701
12070880	0	Homalium cochinchinense	379.5255131	27.09	0.071378601
12070814	0	Sinosideroxylon wightianum	606.1985153	6.73	0.011101974
12070912	0	Sinosideroxylon wightianum	648.1298929	6.18	0.009535126
12023469	0	Camellia caudata	637.2008353	15.85	0.024874418
12070910	0	Camellia caudata	642.6892633	14.02	0.021814586
12027990	0	Neolitsea phanerophlebia	412.4535297	3.51	0.00851005
12070820	0	Neolitsea phanerophlebia	617.6272622	22.4	0.036267829
12070874	0	Neolitsea phanerophlebia	669.3978503	17.53	0.026187715
12070887	1	Neolitsea phanerophlebia	679.7237932	45.39	0.066777124
12070870	0	Laurocerasus phaeosticta	628.8804286	15.81	0.025139914
12386413	1	Antidesma venosum	653.521887	15.06	0.02304437
12070886	1	Lithocarpus lohangwu	682.2721264	47.31	0.069341833
12386963	0	Litsea elongata	626.0839858	14.05	0.022441079
12386986	0	Litsea elongata	623.2762373	27.39	0.043945202
12070906	1	Lithocarpus uvariifolius	653.521887	11.23	0.017183816
12037762	0	Cyclobalanopsis chungii	377.0740167	16.62	0.044076227
12037757	0	Canarium album	316.5346667	7.44	0.023504535
12038426	0	Ormosia glaberrima	253.3534833	18.73	0.07392833
12386405	0	Ormosia glaberrima	245.912525	13.92	0.056605494
12037749	0	Randia canthioides	355.3383583	19.2	0.054033007
12038454	0	Sloanea sinensis	454.8285417	61.27	0.134710104
12038485	0	Ternstroemia gymnanthera	158.63415	36.31	0.228891446
12037831	0	Cryptocarya concinna	241.5049917	7	0.028984908
12038436	0	Cryptocarya concinna	211.827575	10.53	0.049710242
12038460	0	Cryptocarya concinna	407.9003917	79.61	0.195170197
12038474	0	Cryptocarya concinna	392.6434167	12.88	0.032803301
12038496	0	Cryptocarya concinna	215.8149	7.29	0.033778947
12099429	0	Cryptocarya concinna	268.8846417	5.4	0.020082962
12037747	0	Litsea acutivena	344.1038333	9.47	0.027520763
12038429	0	Reevesia thyrsoidess	240.0542167	3.46	0.014413411
12038444	0	Reevesia thyrsoidess	181.3508	25.73	0.141879716
12037741	0	Ardisia quinquegona	287.0203583	2.94	0.010243176
12037765	0	Ardisia quinquegona	300.2987417	35.23	0.117316509
12037766	0	Ardisia quinquegona	360.01315	17.07	0.047414935
12037772	0	Ardisia quinquegona	377.8929417	22.81	0.060361011
12038428	0	Ardisia quinquegona	240.0542167	3.46	0.014413411
12038448	0	Cinnamomum appelianum	163.4358417	36.13	0.221065341
12038451	0	Ardisia elegans	534.062875	30.63	0.057352798
12038453	0	Ardisia elegans	454.8285417	58.42	0.128444006
12038443	0	symplocos congesta	173.2284667	21.64	0.124921731
12038430	0	Rapanea neriifolia	240.0542167	3.46	0.014413411
12037774	0	Ilex subficoidea	399.58255	26.87	0.067245179
12038416	0	Machilus velutina	531.9105583	97.12	0.182587088
12038439	0	Engelhardtia fenzlii	205.4882583	16.64	0.080977863
12038470	0	Engelhardtia fenzlii	370.5608667	49.47	0.133500335
12038489	0	Engelhardtia fenzlii	158.63415	36.31	0.228891446
12037770	0	Euonymus laxiflorus	398.6422333	11.29	0.028321134
12038425	0	Itea chinensis	253.3534833	18.73	0.07392833
12037754	0	Sinosideroxylon wightianum	323.52595	8.05	0.024882084
12038421	0	Sinosideroxylon wightianum	366.2763833	9.24	0.025226852
12037742	1	Camellia caudata	294.7693917	2.62	0.008888304
12038419	0	Neolitsea phanerophlebia	377.0740167	14.37	0.038109229
12037789	0	Symplocos adenophylla	375.6008917	81.34	0.216559656
12038476	0	Laurocerasus phaeosticta	392.6434167	12.88	0.032803301
12037740	0	Antidesma venosum	287.0203583	2.52	0.008779865
12037744	0	Antidesma venosum	294.7693917	2.87	0.009736425
12037750	0	Artocarpus styracifolius	328.1653	4.72	0.014382995
12038447	0	Schefflera octophylla	163.4358417	36.13	0.221065341
12099558	0	Litsea rotundifolia Hemsl. var. oblongifolia	315.8270667	7.78	0.024633734
12074232	0	Lindera chunii	316.7938833	10.92	0.034470363
12099565	1	Lindera chunii	298.3657	6.44	0.02158425
12099470	0	Machilus breviflora	365.2964167	11.91	0.03260366
12099550	0	Machilus breviflora	320.9691	8.79	0.027385814
12099586	0	Cyclobalanopsis chungii	328.37955	27.42	0.083500937
12074224	0	Pittosporum glabratum	327.0005667	9.51	0.029082518
12074220	0	Madhuca hainanensis	327.723375	14.65	0.044702335
12099452	0	Ternstroemia gymnanthera	682.2721264	16.55	0.024257183
12099557	1	Litsea greenmaniana	304.1571167	7.91	0.026006296
12074217	0	Cryptocarya concinna	329.5976083	4.66	0.014138452
12074231	0	Cryptocarya concinna	316.7938833	10.92	0.034470363
12099488	0	Cryptocarya concinna	286.8483167	14.32	0.049921855
12099556	0	Cryptocarya concinna	319.8810583	8.8	0.027510225
12099577	0	Cryptocarya concinna	313.9103417	9.09	0.028957313
12099445	0	Gardenia jasminoides	707.000135	10.48	0.014823194
12099474	0	Gardenia jasminoides	369.3850333	13.16	0.035626782
12099578	0	Gardenia jasminoides	313.9103417	9.09	0.028957313
12099551	0	Litsea acutivena	325.4733583	16.62	0.051064087
12099566	0	Litsea acutivena	304.1571167	7.88	0.025907663
12099442	0	Diospyros morrisiana	661.5168827	11.43	0.017278471
12099472	0	Diospyros morrisiana	368.6596667	15.09	0.040932061
12074213	0	Ardisia quinquegona	308.33935	4.71	0.015275378
12074215	0	Ardisia quinquegona	319.8810583	12.33	0.038545577
12074219	0	Ardisia quinquegona	311.618975	8.56	0.027469444
12076395	0	Ardisia quinquegona	692.3299862	9.06	0.013086245
12076398	0	Ardisia quinquegona	704.5905144	12.22	0.017343407
12076399	0	Ardisia quinquegona	697.2763217	8.6	0.012333704
12076400	0	Ardisia quinquegona	704.5905144	12.22	0.017343407
12099405	0	Ardisia quinquegona	351.436775	46.15	0.131318073
12099406	0	Ardisia quinquegona	689.8360305	6.44	0.009335552
12099407	0	Ardisia quinquegona	689.8360305	6.44	0.009335552
12099410	0	Ardisia quinquegona	689.8360305	6.44	0.009335552
12099423	0	Ardisia quinquegona	361.82325	20.54	0.056768049
12099425	0	Ardisia quinquegona	697.2763217	8.6	0.012333704
12099427	0	Ardisia quinquegona	714.1424247	13.65	0.019113834
12099428	0	Ardisia quinquegona	697.2763217	8.6	0.012333704
12099430	0	Ardisia quinquegona	716.4940394	18.7	0.02609931
12099431	0	Ardisia quinquegona	716.4940394	18.7	0.02609931
12099432	0	Ardisia quinquegona	707.000135	10.48	0.014823194
12099435	0	Ardisia quinquegona	718.8309361	24.4	0.033944004
12099436	0	Ardisia quinquegona	718.8309361	24.4	0.033944004
12099443	0	Ardisia quinquegona	707.000135	10.48	0.014823194
12099444	0	Ardisia quinquegona	704.5905144	12.22	0.017343407
12099455	0	Ardisia quinquegona	711.7761778	11.99	0.016845183
12099456	0	Ardisia quinquegona	714.1424247	13.65	0.019113834
12099457	0	Ardisia quinquegona	714.1424247	13.65	0.019113834
12099458	0	Ardisia quinquegona	711.7761778	11.99	0.016845183
12099464	0	Ardisia quinquegona	674.5871504	11.35	0.016825106
12099468	0	Ardisia quinquegona	671.9990338	12.62	0.018779789
12099476	0	Ardisia quinquegona	723.4602348	36.32	0.050203174
12099477	0	Ardisia quinquegona	671.9990338	12.62	0.018779789
12099478	0	Ardisia quinquegona	671.9990338	14.6	0.021726222
12099479	0	Ardisia quinquegona	671.9990338	14.6	0.021726222
12099480	0	Ardisia quinquegona	721.1530294	20.25	0.028080032
12099484	0	Ardisia quinquegona	723.4602348	36.32	0.050203174
12099522	0	Ardisia quinquegona	325.4733583	16.62	0.051064087
12099564	0	Ardisia quinquegona	311.9056167	9.41	0.030169383
12099568	0	Ardisia quinquegona	319.8810583	12.33	0.038545577
12099570	0	Ardisia quinquegona	311.9056167	9.41	0.030169383
12099569	0	Machilus velutina	311.9056167	9.41	0.030169383
12099575	1	Machilus velutina	311.9575167	7.53	0.024137902
12074222	0	Euonymus laxiflorus	327.723375	14.65	0.044702335
12099585	0	Microtropis gracilipes	279.2199917	7.82	0.028006591
12099412	0	Camellia caudata	684.8070068	11.74	0.017143516
12099449	0	Camellia caudata	684.8070068	11.74	0.017143516
12386974	0	Camellia caudata	684.8070068	11.74	0.017143516
12074223	0	Neolitsea phanerophlebia	322.4084583	11.11	0.034459394
12099567	0	Neolitsea phanerophlebia	311.7100667	9.11	0.029225877
12099571	0	Neolitsea phanerophlebia	311.3905667	7.5	0.024085508
12074212	0	Eriobotrya fragrans	308.5669583	8.69	0.028162445
12074218	0	Antidesma venosum	311.618975	10.44	0.033502453
12099433	0	Antidesma venosum	707.000135	10.48	0.014823194
12099440	0	Antidesma venosum	661.5168827	11.43	0.017278471
12099454	0	Antidesma venosum	682.2721264	16.55	0.024257183
12099469	0	Artocarpus styracifolius	365.2964167	11.91	0.03260366
12099438	0	Lithocarpus calophyllus	718.8309361	24.4	0.033944004
12099576	0	Lithocarpus calophyllus	311.9575167	7.53	0.024137902
12099581	0	Lithocarpus calophyllus	311.9575167	7.53	0.024137902
12074221	0	Schefflera octophylla	327.723375	14.65	0.044702335
12099555	0	Litsea elongata	319.8810583	8.8	0.027510225
12031179	0	Litsea rotundifolia Hemsl. var. oblongifolia	669.491975	10.27	0.01533999
12076355	0	Heteropanax brevipedicellatus	253.6405583	3.55	0.013996184
12099504	0	Machilus breviflora	264.7725917	5.21	0.019677263
12099525	0	Ormosia glaberrima	588.7420154	9.66	0.016407866
12099482	0	Ternstroemia gymnanthera	232.2996667	3.98	0.017133042
12076337	0	Cryptocarya concinna	450.3463333	9.65	0.021427953
12076348	0	Cryptocarya concinna	516.896625	10.32	0.019965307
12076367	1	Cryptocarya concinna	240.8821417	5	0.020757039
12099507	0	Gardenia jasminoides	263.7396	3.84	0.014559816
12099508	0	Gardenia jasminoides	263.7396	3.84	0.014559816
12026201	0	Ardisia quinquegona	709.3953855	14.25	0.020087528
12026205	0	Ardisia quinquegona	714.1424247	11.2	0.015683146
12026206	0	Ardisia quinquegona	714.1424247	11.2	0.015683146
12026209	0	Ardisia quinquegona	721.1530294	19.13	0.026526963
12026210	0	Ardisia quinquegona	716.4940394	16.53	0.023070673
12026211	0	Ardisia quinquegona	721.1530294	19.13	0.026526963
12026212	0	Ardisia quinquegona	721.1530294	19.13	0.026526963
12026213	0	Ardisia quinquegona	721.1530294	19.13	0.026526963
12026214	0	Ardisia quinquegona	716.4940394	16.53	0.023070673
12026215	0	Ardisia quinquegona	716.4940394	16.53	0.023070673
12026242	0	Ardisia quinquegona	684.8070068	10.7	0.01562484
12026243	0	Ardisia quinquegona	684.8070068	10.7	0.01562484
12031174	0	Ardisia quinquegona	697.3055083	8.69	0.012462256
12031180	0	Ardisia quinquegona	697.3055083	9.33	0.013380075
12031189	0	Ardisia quinquegona	707.000135	3.12	0.004413012
12031190	0	Ardisia quinquegona	707.000135	3.12	0.004413012
12031198	0	Ardisia quinquegona	707.000135	3.12	0.004413012
12031200	0	Ardisia quinquegona	707.000135	3.12	0.004413012
12076307	1	Ardisia quinquegona	222.8599583	2.7	0.012115232
12076309	0	Ardisia quinquegona	221.4643583	2.55	0.011514268
12076312	0	Ardisia quinquegona	222.8599583	2.79	0.012519073
12076335	0	Ardisia quinquegona	445.14845	10.36	0.023273135
12076336	0	Ardisia quinquegona	462.412425	12.95	0.028005303
12076345	0	Ardisia quinquegona	570.9318268	15.36	0.026903387
12076346	0	Ardisia quinquegona	570.9318268	15.36	0.026903387
12076347	0	Ardisia quinquegona	516.896625	9.09	0.017585721
12076359	0	Ardisia quinquegona	570.9318268	14.28	0.025011743
12076368	0	Ardisia quinquegona	247.5086083	5.34	0.021575007
12076373	0	Ardisia quinquegona	240.8821417	4.68	0.019428588
12076374	0	Ardisia quinquegona	234.0359333	4.01	0.017134121
12076375	0	Ardisia quinquegona	266.377	6.1	0.022899875
12076376	0	Ardisia quinquegona	230.728175	4.5	0.01950347
12076378	0	Ardisia quinquegona	266.377	6.47	0.024288884
12076379	0	Ardisia quinquegona	231.3875333	4.05	0.017503104
12076380	1	Ardisia quinquegona	231.4205083	3	0.012963415
12076381	0	Ardisia quinquegona	231.3875333	4.05	0.017503104
12076382	1	Ardisia quinquegona	231.3875333	4.05	0.017503104
12076383	0	Ardisia quinquegona	231.3875333	3.52	0.015212574
12076384	0	Ardisia quinquegona	231.3875333	3.52	0.015212574
12076385	0	Ardisia quinquegona	231.398525	4.45	0.019230892
12076386	0	Ardisia quinquegona	230.728175	3.65	0.015819481
12076388	0	Ardisia quinquegona	228.8270333	3.71	0.016213119
12076389	0	Ardisia quinquegona	225.5632833	3.49	0.015472376
12076390	0	Ardisia quinquegona	225.5632833	3.49	0.015472376
12076391	0	Ardisia quinquegona	222.4643333	2.93	0.013170651
12076392	1	Ardisia quinquegona	225.5632833	3.18	0.014098039
12099491	0	Ardisia quinquegona	232.2996667	5.99	0.025785659
12099493	1	Ardisia quinquegona	231.4205083	2.87	0.012401667
12099505	0	Ardisia quinquegona	264.7945667	5.88	0.022205894
12099506	0	Ardisia quinquegona	263.7396	3.84	0.014559816
12099509	0	Ardisia quinquegona	263.7396	3.84	0.014559816
12099516	0	Ardisia quinquegona	564.9209629	13.42	0.023755536
12099518	0	Ardisia quinquegona	567.9308862	21.34	0.037574995
12099519	0	Ardisia quinquegona	576.9062701	17.12	0.029675531
12099520	0	Ardisia quinquegona	576.9062701	6.8	0.01178701
12099521	0	Ardisia quinquegona	576.9062701	6.8	0.01178701
12099523	0	Ardisia quinquegona	573.9236621	8.36	0.014566397
12099526	0	Ardisia quinquegona	588.7420154	9.66	0.016407866
12099527	0	Ardisia quinquegona	588.7420154	11.31	0.019210452
12099531	0	Ardisia quinquegona	585.7975219	14.24	0.024308741
12099532	0	Ardisia quinquegona	585.7975219	14.24	0.024308741
12099533	0	Ardisia quinquegona	582.8433203	10.57	0.018135234
12099534	0	Ardisia quinquegona	582.8433203	7.05	0.012095875
12099535	0	Ardisia quinquegona	582.8433203	6.37	0.010929181
12099538	0	Ardisia quinquegona	561.9021801	12.05	0.021445014
12099539	0	Ardisia quinquegona	561.9021801	6.77	0.01204836
12099547	0	Ardisia quinquegona	424.9614083	13.68	0.032191158
12099548	0	Ardisia quinquegona	424.9614083	12.86	0.030261571
12099549	0	Ardisia quinquegona	428.6317667	16.47	0.03842459
12344663	0	Ardisia quinquegona	697.2763217	30.31	0.043469137
12344664	0	Ardisia quinquegona	697.2763217	30.31	0.043469137
12076339	0	Rapanea neriifolia	594.6014045	11.05	0.018583878
12076341	0	Rapanea neriifolia	591.6766822	12.3	0.02078838
12076350	0	Rapanea neriifolia	253.6405583	4.49	0.017702216
12076362	0	Rapanea neriifolia	260.7175667	7.32	0.028076359
12076363	0	Rapanea neriifolia	260.7175667	7.32	0.028076359
12076365	0	Rapanea neriifolia	257.728525	4.33	0.016800624
12099510	0	Rapanea neriifolia	263.7396	3.84	0.014559816
12099512	0	Rapanea neriifolia	567.9308862	13.69	0.024105046
12026239	0	Machilus velutina	682.2721264	5.43	0.007958701
12026237	0	Ilex triflora	682.2721264	7.52	0.011021995
12076369	0	Vitex quinata	240.8821417	4.68	0.019428588
12099524	0	Euonymus laxiflorus	591.6766822	13.05	0.022055965
12031199	0	Sinosideroxylon wightianum	707.000135	3.12	0.004413012
12076371	0	Sinosideroxylon wightianum	234.0359333	3.42	0.014613141
12076372	0	Sinosideroxylon wightianum	234.0359333	3.42	0.014613141
12099499	0	Eurya hebeclados	579.8795297	11.11	0.019159152
12076316	0	Wikstroemia nutans	227.6182333	2.95	0.012960297
12099501	0	Neolitsea phanerophlebia	264.7725917	5.21	0.019677263
12026240	0	Eriobotrya fragrans	694.8101139	25.84	0.037190017
12099481	0	Lithocarpus calophyllus	231.991975	4.78	0.020604161
12386758	0	Cyclobalanopsis bambusaefolia	677.1621024	17.44	0.025754542
12026325	0	Lindera chunii	603.314736	4.37	0.007243317
12026327	0	Lindera chunii	603.314736	6.74	0.011171615
12026289	0	Elaeocarpus decipiens	709.3953855	15.09	0.021271635
12026267	0	Heteropanax brevipedicellatus	527.3710583	10.39	0.019701498
12026381	0	Machilus breviflora	669.3978503	17.71	0.026456613
12031186	0	Garcinia multiflora	267.4426833	2.07	0.007739976
12026288	0	Ilex memecylifolia	711.7761778	13.43	0.018868291
12026261	0	Ormosia glaberrima	392.751225	6.46	0.016448071
12026286	0	Randia canthioides	711.7761778	13.43	0.018868291
12031150	0	Randia canthioides	308.542075	4.64	0.015038468
12026262	0	Cryptocarya concinna	567.9101	5.22	0.009191596
12026278	0	Cryptocarya concinna	531.5227167	18.05	0.033959038
12026344	0	Cryptocarya concinna	645.4156055	10.88	0.016857355
12026359	0	Cryptocarya concinna	661.5168827	29.91	0.045214266
12387018	0	Cryptocarya concinna	653.521887	17.63	0.026976908
12026315	0	Xanthophyllum hainanense	684.8070068	13.54	0.019771994
12026321	0	Xanthophyllum hainanense	694.8101139	14.07	0.020250137
12031138	0	Gardenia jasminoides	358.3668333	4.44	0.012389539
12026222	0	Litsea acutivena	546.6797373	2.43	0.004445016
12026231	0	Litsea acutivena	576.9062701	3.44	0.00596284
12026276	0	Litsea acutivena	531.5227167	18.05	0.033959038
12026313	0	Litsea acutivena	674.5871504	13.17	0.019523052
12032172	0	Litsea acutivena	278.20105	3.86	0.013874858
12026358	0	Diospyros morrisiana	658.8644197	20.5	0.03111414
12026216	0	Ardisia quinquegona	403.9387917	4.91	0.012155307
12026219	0	Ardisia quinquegona	317.5531583	4.59	0.014454273
12026220	0	Ardisia quinquegona	403.9387917	4.91	0.012155307
12026223	0	Ardisia quinquegona	451.3412167	4.15	0.009194817
12026224	0	Ardisia quinquegona	451.3412167	10.02	0.022200498
12026225	0	Ardisia quinquegona	576.9062701	3.44	0.00596284
12026226	0	Ardisia quinquegona	579.8795297	9.73	0.016779347
12026227	0	Ardisia quinquegona	579.8795297	9.73	0.016779347
12026228	0	Ardisia quinquegona	451.3412167	10.02	0.022200498
12026229	0	Ardisia quinquegona	403.9387917	4.91	0.012155307
12026230	0	Ardisia quinquegona	579.8795297	9.73	0.016779347
12026232	0	Ardisia quinquegona	579.8795297	9.73	0.016779347
12026255	0	Ardisia quinquegona	435.0136083	3.43	0.007884811
12026265	0	Ardisia quinquegona	527.3710583	8.66	0.016421076
12026266	0	Ardisia quinquegona	579.8795297	9.73	0.016779347
12026283	0	Ardisia quinquegona	692.3299862	12.36	0.017852758
12026285	0	Ardisia quinquegona	709.3953855	15.09	0.021271635
12026290	0	Ardisia quinquegona	711.0412917	16.17	0.022741295
12026292	0	Ardisia quinquegona	650.5350833	13.07	0.020091153
12026293	0	Ardisia quinquegona	650.5350833	13.07	0.020091153
12026297	0	Ardisia quinquegona	721.1530294	8.98	0.012452281
12026308	0	Ardisia quinquegona	529.7754417	23.43	0.044226286
12026310	0	Ardisia quinquegona	529.7754417	23.43	0.044226286
12026342	0	Ardisia quinquegona	642.6892633	13.78	0.021441155
12026347	0	Ardisia quinquegona	648.1298929	23.07	0.035594717
12026349	0	Ardisia quinquegona	648.1298929	27.33	0.042167473
12028034	0	Ardisia quinquegona	292.102325	2.89	0.009893793
12031069	0	Ardisia quinquegona	267.4426833	2.07	0.007739976
12031133	0	Ardisia quinquegona	358.3668333	4.44	0.012389539
12031135	0	Ardisia quinquegona	358.3668333	4.44	0.012389539
12031137	0	Ardisia quinquegona	358.3668333	4.44	0.012389539
12031151	0	Ardisia quinquegona	308.542075	2.87	0.009301811
12031152	0	Ardisia quinquegona	292.102325	2.89	0.009893793
12031153	0	Ardisia quinquegona	292.102325	7.1	0.024306551
12031155	0	Ardisia quinquegona	292.102325	7.1	0.024306551
12031156	0	Ardisia quinquegona	278.20105	3.86	0.013874858
12031159	0	Ardisia quinquegona	328.9379167	5.59	0.016994088
12031160	0	Ardisia quinquegona	328.9379167	5.59	0.016994088
12031162	0	Ardisia quinquegona	257.7173	7.71	0.029916502
12031163	0	Ardisia quinquegona	257.7173	6.87	0.026657116
12031164	0	Ardisia quinquegona	257.7173	6.87	0.026657116
12031170	0	Ardisia quinquegona	267.4426833	2.8	0.010469533
12031175	0	Ardisia quinquegona	267.4426833	2.8	0.010469533
12031177	0	Ardisia quinquegona	320.8279333	5.76	0.017953549
12031178	0	Ardisia quinquegona	320.8279333	5.76	0.017953549
12031181	0	Ardisia quinquegona	527.3710583	8.66	0.016421076
12067324	1	Ardisia quinquegona	503.5223667	15.03	0.029849717
12344650	0	Ardisia quinquegona	546.6797373	2.43	0.004445016
12386372	0	Ardisia quinquegona	704.5905144	9.86	0.013993944
12386376	0	Ardisia quinquegona	689.8360305	20.53	0.029760695
12386383	0	Ardisia quinquegona	503.5223667	12.7	0.025222316
12386384	0	Ardisia quinquegona	687.3283395	17.54	0.025519099
12386394	0	Ardisia quinquegona	308.542075	2.87	0.009301811
12386760	0	Ardisia quinquegona	565.0945083	18.73	0.033144898
12386779	0	Ardisia quinquegona	278.20105	3.86	0.013874858
12386782	0	Ardisia quinquegona	707.000135	10.67	0.015091935
12386789	0	Ardisia quinquegona	512.4895	14.25	0.027805448
12386790	0	Ardisia quinquegona	512.4895	14.25	0.027805448
12387005	0	Ardisia quinquegona	326.509325	4.92	0.015068482
12387021	0	Ardisia quinquegona	326.509325	4.92	0.015068482
12026371	0	Rapanea neriifolia	656.1993872	21.9	0.033374003
12026380	0	Rapanea neriifolia	669.3978503	17.45	0.026068204
12026379	0	Schima superba	666.7836979	14.32	0.02147623
12026248	0	Machilus velutina	460.8808917	10.03	0.021762673
12026277	0	Machilus velutina	531.5227167	19.56	0.036799932
12026284	1	Machilus velutina	709.3953855	15.09	0.021271635
12026298	1	Machilus velutina	650.5350833	12.24	0.01881528
12026361	0	Sinosideroxylon wightianum	661.5168827	29.91	0.045214266
12031161	0	Sinosideroxylon wightianum	257.7173	7.71	0.029916502
12026254	0	Eurya hebeclados	468.9812667	2.42	0.005160121
12026282	0	Camellia caudata	707.000135	10.27	0.014526164
12026307	0	Neolitsea phanerophlebia	684.8070068	17.31	0.025277195
12031157	0	Neolitsea phanerophlebia	358.3668333	4.44	0.012389539
12096530	0	Neolitsea phanerophlebia	606.1985153	5.86	0.0096668
12026217	0	Artocarpus styracifolius	403.9387917	4.91	0.012155307
12026295	0	Artocarpus styracifolius	711.0412917	16.17	0.022741295
12031158	0	Artocarpus styracifolius	328.9379167	5.59	0.016994088
12026340	0	Lithocarpus calophyllus	409.6542083	7.41	0.018088426
12026346	0	Litsea elongata	650.8320213	28.03	0.043067949
12026373	0	Litsea elongata	671.9990338	18.23	0.027128015
12031154	0	Litsea elongata	292.102325	7.1	0.024306551
12026287	0	Lithocarpus uvariifolius	711.7761778	13.43	0.018868291
12026294	0	Lithocarpus uvariifolius	650.5350833	13.07	0.020091153
12031145	0	Lindera chunii	329.4766	9.53	0.028924664
12067335	0	Machilus breviflora	549.7409442	14.74	0.026812629
12031121	0	Cryptocarya concinna	339.346475	3.29	0.009695106
12031134	0	Cryptocarya concinna	373.3306083	8.59	0.023009097
12031141	0	Cryptocarya concinna	389.2235417	6.01	0.015440998
12031143	0	Cryptocarya concinna	389.2235417	6.01	0.015440998
12031132	0	Xanthophyllum hainanense	358.1960083	3.38	0.009436174
12067305	0	Litsea acutivena	599.1149917	9.26	0.015456131
12026275	0	Ardisia quinquegona	407.3806417	7	0.017182947
12031102	0	Ardisia quinquegona	375.4188917	9.93	0.026450454
12031106	0	Ardisia quinquegona	383.2884083	5.58	0.014558228
12031107	0	Ardisia quinquegona	383.2884083	5.58	0.014558228
12031108	0	Ardisia quinquegona	375.4188917	9.93	0.026450454
12031109	0	Ardisia quinquegona	375.4188917	9.93	0.026450454
12031110	0	Ardisia quinquegona	375.4188917	5	0.013318456
12031120	0	Ardisia quinquegona	400.4673	7.59	0.018952858
12031123	0	Ardisia quinquegona	364.1091583	2.87	0.007882252
12031144	0	Ardisia quinquegona	387.904625	13.86	0.035730432
12031146	0	Ardisia quinquegona	407.3806417	7.8	0.019146712
12031147	0	Ardisia quinquegona	407.3806417	7.8	0.019146712
12067239	1	Ardisia quinquegona	448.4429083	8.86	0.019757253
12067240	0	Ardisia quinquegona	437.2430667	4.62	0.010566205
12067241	0	Ardisia quinquegona	437.2430667	6.33	0.014477073
12067242	0	Ardisia quinquegona	441.2767417	7.02	0.015908384
12067244	0	Ardisia quinquegona	441.2767417	7.02	0.015908384
12067245	0	Ardisia quinquegona	441.2767417	10.73	0.024315807
12067246	0	Ardisia quinquegona	437.2430667	6.33	0.014477073
12067248	0	Ardisia quinquegona	427.4611667	8.08	0.018902302
12067249	0	Ardisia quinquegona	427.4611667	8.08	0.018902302
12067250	0	Ardisia quinquegona	418.6793583	12.98	0.031002245
12067251	0	Ardisia quinquegona	418.6793583	12.98	0.031002245
12067264	0	Ardisia quinquegona	519.9182583	5.89	0.011328704
12067265	0	Ardisia quinquegona	519.9182583	5.89	0.011328704
12067267	0	Ardisia quinquegona	699.7285181	13.81	0.019736226
12067269	0	Ardisia quinquegona	451.0160667	8.16	0.018092482
12067270	0	Ardisia quinquegona	699.7285181	13.81	0.019736226
12067271	0	Ardisia quinquegona	605.435925	6.7	0.011066406
12067272	0	Ardisia quinquegona	671.7655417	27.08	0.040311684
12067273	0	Ardisia quinquegona	687.3283395	26.34	0.038322296
12067274	0	Ardisia quinquegona	711.7761778	29.45	0.041375366
12067275	0	Ardisia quinquegona	711.7761778	29.45	0.041375366
12067276	0	Ardisia quinquegona	632.8579667	8.02	0.01267267
12067277	0	Ardisia quinquegona	689.8360305	3.96	0.005740495
12067278	0	Ardisia quinquegona	677.1621024	9.47	0.013984835
12067279	0	Ardisia quinquegona	677.1621024	9.47	0.013984835
12067280	0	Ardisia quinquegona	677.1621024	16.38	0.024189186
12067282	0	Ardisia quinquegona	605.435925	6.7	0.011066406
12067283	0	Ardisia quinquegona	418.6793583	12.98	0.031002245
12067284	0	Ardisia quinquegona	632.8579667	8.02	0.01267267
12067285	0	Ardisia quinquegona	679.7237932	15.31	0.022523855
12067286	0	Ardisia quinquegona	679.7237932	15.31	0.022523855
12067287	0	Ardisia quinquegona	605.435925	6.7	0.011066406
12067288	0	Ardisia quinquegona	677.1621024	16.38	0.024189186
12067289	1	Ardisia quinquegona	418.6793583	12.98	0.031002245
12067290	0	Ardisia quinquegona	677.1621024	16.38	0.024189186
12067292	0	Ardisia quinquegona	418.6793583	12.98	0.031002245
12067294	1	Ardisia quinquegona	418.6793583	4.33	0.010342043
12067295	0	Ardisia quinquegona	380.540675	6.5	0.01708096
12067297	0	Ardisia quinquegona	674.5871504	7.1	0.010524956
12067300	0	Ardisia quinquegona	709.3953855	34.98	0.049309596
12067301	0	Ardisia quinquegona	687.3283395	32.45	0.047211788
12067302	0	Ardisia quinquegona	687.3283395	32.45	0.047211788
12067303	0	Ardisia quinquegona	687.3283395	32.45	0.047211788
12067304	0	Ardisia quinquegona	599.1149917	9.26	0.015456131
12067307	0	Ardisia quinquegona	519.9182583	5.71	0.010982496
12067308	0	Ardisia quinquegona	599.1149917	9.26	0.015456131
12067309	0	Ardisia quinquegona	699.7285181	13.81	0.019736226
12067310	0	Ardisia quinquegona	641.4294333	25.98	0.040503286
12067311	0	Ardisia quinquegona	641.4294333	25.98	0.040503286
12067325	0	Ardisia quinquegona	555.8385329	7.1	0.012773494
12067328	0	Ardisia quinquegona	451.0160667	8.16	0.018092482
12067329	0	Ardisia quinquegona	394.1006	11.18	0.028368391
12067331	0	Ardisia quinquegona	485.4469583	6.71	0.013822313
12067332	0	Ardisia quinquegona	485.4469583	6.71	0.013822313
12067333	0	Ardisia quinquegona	394.1006	11.18	0.028368391
12067334	0	Ardisia quinquegona	394.1006	11.18	0.028368391
12069401	0	Ardisia quinquegona	716.4940394	28.35	0.03956767
12069402	0	Ardisia quinquegona	716.4940394	28.35	0.03956767
12069409	0	Ardisia quinquegona	704.5905144	27.26	0.038689139
12069413	0	Ardisia quinquegona	704.5905144	27.26	0.038689139
12386360	0	Ardisia quinquegona	402.7864083	3.52	0.008739123
12386755	0	Ardisia quinquegona	368.25275	5.41	0.014690997
12387011	0	Ardisia quinquegona	383.1894917	4.49	0.01171744
12387012	0	Ardisia quinquegona	402.7864167	9.05	0.022468484
12387050	0	Ardisia quinquegona	400.4673	4.71	0.01176126
12031115	0	Microtropis gracilipes	383.1894917	3.9	0.010177732
12069400	0	Distylium racemosum	704.5905144	27.26	0.038689139
12031117	0	Neolitsea phanerophlebia	402.7864083	3.47	0.008614988
12031126	0	Neolitsea phanerophlebia	368.9341917	13.25	0.035914264
12067281	0	Neolitsea phanerophlebia	518.7796331	4.16	0.008018819
12387041	0	Neolitsea phanerophlebia	394.09255	3.22	0.00817067
12031149	0	Antidesma venosum	324.1899167	6.5	0.020049976
12031112	0	Artocarpus styracifolius	351.19475	4.56	0.012984249
12067330	0	Artocarpus styracifolius	442.59295	5.84	0.013194968
12031142	0	Litsea elongata	389.2235417	6.86	0.017624833
12050263	0	Machilus breviflora	639.9509714	10.72	0.016751283
12067351	1	Ormosia glaberrima	587.7295583	8.87	0.015091975
12067205	0	Randia canthioides	481.0495667	7.49	0.015570121
12067228	0	Cyclobalanopsis hui	416.598275	2.91	0.006985147
12067360	0	Litsea greenmaniana	671.9990338	15.49	0.023050628
12050232	0	Cryptocarya concinna	674.5871504	11.47	0.017002992
12050239	0	Cryptocarya concinna	623.2762373	20.58	0.033019067
12050241	0	Cryptocarya concinna	661.5168827	11.11	0.016794734
12050246	0	Cryptocarya concinna	666.7836979	12.17	0.018251796
12050248	0	Cryptocarya concinna	658.8644197	6.79	0.01030561
12050253	0	Cryptocarya concinna	653.521887	18.09	0.027680787
12050267	0	Cryptocarya concinna	639.9509714	10.72	0.016751283
12050272	0	Cryptocarya concinna	639.9509714	10.72	0.016751283
12067361	0	Cryptocarya concinna	493.0057333	11.43	0.023184315
12067371	0	Cryptocarya concinna	499.8849917	3.37	0.006741551
12069423	0	Cryptocarya concinna	433.8512333	9.54	0.021989104
12050205	0	Litsea acutivena	587.7295583	9.2	0.015653458
12050206	0	Litsea acutivena	669.06285	5.93	0.008863143
12001100	0	Ardisia quinquegona	352.201925	7.02	0.019931748
12001101	0	Ardisia quinquegona	352.201925	7.02	0.019931748
12001102	0	Ardisia quinquegona	355.4217417	7.74	0.021776946
12001170	0	Ardisia quinquegona	396.696975	3.93	0.009906806
12001176	0	Ardisia quinquegona	383.982525	4.26	0.011094255
12001177	0	Ardisia quinquegona	396.696975	3.93	0.009906806
12001193	0	Ardisia quinquegona	355.4217417	7.74	0.021776946
12001194	0	Ardisia quinquegona	355.4217417	7.74	0.021776946
12001196	1	Ardisia quinquegona	352.201925	7.02	0.019931748
12001198	0	Ardisia quinquegona	329.5203583	4.57	0.013868642
12001199	0	Ardisia quinquegona	329.5203583	4.57	0.013868642
12001200	0	Ardisia quinquegona	329.5203583	4.57	0.013868642
12028988	0	Ardisia quinquegona	481.0495667	7.49	0.015570121
12050202	0	Ardisia quinquegona	677.1621024	10.28	0.015181003
12050223	0	Ardisia quinquegona	648.1298929	12.43	0.019178254
12050233	0	Ardisia quinquegona	674.5871504	12.54	0.018589147
12050236	0	Ardisia quinquegona	669.3978503	11.63	0.017373823
12050240	0	Ardisia quinquegona	623.2762373	20.58	0.033019067
12050243	0	Ardisia quinquegona	626.0839858	19.6	0.031305704
12050268	0	Ardisia quinquegona	645.4156055	9.17	0.014207899
12067201	0	Ardisia quinquegona	433.8512333	9.54	0.021989104
12067202	1	Ardisia quinquegona	471.0275	6.42	0.013629777
12067203	0	Ardisia quinquegona	463.0164	10.21	0.022051055
12067204	0	Ardisia quinquegona	471.0275	6.42	0.013629777
12067211	0	Ardisia quinquegona	459.8735167	5.34	0.011611888
12067212	0	Ardisia quinquegona	456.532775	6.89	0.015092016
12067215	0	Ardisia quinquegona	432.5764667	5.74	0.01326933
12067216	0	Ardisia quinquegona	416.598275	2.91	0.006985147
12067217	0	Ardisia quinquegona	416.598275	2.91	0.006985147
12067219	0	Ardisia quinquegona	416.598275	2.91	0.006985147
12067221	0	Ardisia quinquegona	429.2797583	1.47	0.00342434
12067222	0	Ardisia quinquegona	416.598275	2.91	0.006985147
12067223	0	Ardisia quinquegona	416.598275	2.91	0.006985147
12067224	0	Ardisia quinquegona	396.696975	3.93	0.009906806
12067225	0	Ardisia quinquegona	383.982525	4.26	0.011094255
12067226	0	Ardisia quinquegona	370.9493917	4.47	0.012050161
12067230	0	Ardisia quinquegona	336.6632917	7.21	0.021416056
12067231	0	Ardisia quinquegona	336.6632917	7.21	0.021416056
12067232	0	Ardisia quinquegona	336.6632917	7.21	0.021416056
12067233	0	Ardisia quinquegona	336.6632917	7.21	0.021416056
12067234	0	Ardisia quinquegona	336.6632917	7.21	0.021416056
12067236	0	Ardisia quinquegona	352.201925	7.02	0.019931748
12067266	0	Ardisia quinquegona	449.8624083	4.53	0.010069746
12067314	0	Ardisia quinquegona	450.8074833	7.93	0.017590657
12067315	0	Ardisia quinquegona	450.8074833	7.93	0.017590657
12067365	0	Ardisia quinquegona	491.97275	6.12	0.012439713
12067368	0	Ardisia quinquegona	498.8190333	9.67	0.019385788
12067369	0	Ardisia quinquegona	498.8190333	9.67	0.019385788
12069405	0	Ardisia quinquegona	432.5764667	5.74	0.01326933
12069406	0	Ardisia quinquegona	432.5764667	5.74	0.01326933
12069407	0	Ardisia quinquegona	433.8512333	4.88	0.011248095
12069408	0	Ardisia quinquegona	433.8512333	4.88	0.011248095
12069414	0	Ardisia quinquegona	433.8512333	9.54	0.021989104
12069416	0	Ardisia quinquegona	433.8512333	9.54	0.021989104
12069417	0	Ardisia quinquegona	450.8074833	7.93	0.017590657
12069418	0	Ardisia quinquegona	450.8074833	12.56	0.027861117
12069419	0	Ardisia quinquegona	450.8074833	7.93	0.017590657
12069420	0	Ardisia quinquegona	450.8074833	12.56	0.027861117
12069424	0	Ardisia quinquegona	456.532775	6.89	0.015092016
12050242	0	Rapanea neriifolia	658.8644197	15	0.022766444
12050247	0	Rapanea neriifolia	656.1993872	9.94	0.015147835
12050257	0	Rapanea neriifolia	631.6654566	14.46	0.022891864
12050264	0	Rapanea neriifolia	648.1298929	12.43	0.019178254
12067220	0	Vitex quinata	429.2797583	1.47	0.00342434
12050260	0	Itea chinensis	631.6654566	14.46	0.022891864
12067214	0	Sinosideroxylon wightianum	432.5764667	5.74	0.01326933
12067218	0	Sinosideroxylon wightianum	416.598275	2.91	0.006985147
12050244	0	Neolitsea phanerophlebia	661.5168827	11.11	0.016794734
12050245	0	Neolitsea phanerophlebia	661.5168827	11.11	0.016794734
12067206	0	Neolitsea phanerophlebia	463.0164	10.21	0.022051055
12067421	0	Neolitsea phanerophlebia	487.1815167	11.09	0.022763589
12386761	0	Neolitsea phanerophlebia	620.4572926	12.47	0.02009808
12386771	0	Neolitsea phanerophlebia	637.2008353	10.66	0.016729419
12050251	0	Antidesma venosum	648.1298929	12.43	0.019178254
12050230	0	Lithocarpus calophyllus	677.1621024	7.77	0.011474357
12050254	0	Litsea elongata	653.521887	18.09	0.027680787
12050259	0	Litsea elongata	634.4389614	16.41	0.025865372
12056204	0	Symplocos anomala	489.5647667	12.48	0.025492031
12001142	0	Lindera chunii	597.5160651	6.77	0.011330239
12056205	1	Machilus breviflora	473.118325	9.98	0.021094089
12056207	0	Ormosia glaberrima	454.85875	9.31	0.020467893
12001139	0	Cyclobalanopsis hui	709.3953855	28.68	0.040428794
12050226	0	Litsea greenmaniana	252.4407667	4.16	0.016479113
12050314	0	Litsea greenmaniana	298.8108	1.43	0.004785637
12050204	0	Cryptocarya concinna	248.604925	4.59	0.018463029
12050212	0	Cryptocarya concinna	245.0108583	2.82	0.011509694
12050266	0	Cryptocarya concinna	307.2404667	2.94	0.009569052
12050273	0	Cryptocarya concinna	316.6590833	3.12	0.009852868
12050278	0	Cryptocarya concinna	340.7277583	3.72	0.010917807
12050288	0	Cryptocarya concinna	328.5394333	3.72	0.011322842
12050304	0	Cryptocarya concinna	345.4422167	4.4	0.012737297
12050309	0	Cryptocarya concinna	389.1180083	2.8	0.007195761
12056203	0	Cryptocarya concinna	489.5647667	12.48	0.025492031
12067343	1	Cryptocarya concinna	526.0725583	4.71	0.008953138
12067378	0	Cryptocarya concinna	238.449275	5.46	0.022897952
12067391	0	Cryptocarya concinna	503.3944	7.63	0.015157101
12050342	0	Xanthophyllum hainanense	414.01695	6.57	0.015868916
12050351	0	Xanthophyllum hainanense	457.8020083	9.54	0.020838703
12050313	0	Gardenia jasminoides	301.75655	1.48	0.004904616
12067376	0	Gardenia jasminoides	257.7163667	4.89	0.018974348
12067390	0	Litsea acutivena	500.8248167	7.26	0.014496087
12001118	0	Ardisia quinquegona	716.4940394	8	0.01116548
12001119	0	Ardisia quinquegona	716.4940394	8	0.01116548
12001124	0	Ardisia quinquegona	699.7285181	6.7	0.009575142
12001125	0	Ardisia quinquegona	704.5905144	13.84	0.019642615
12001126	0	Ardisia quinquegona	704.5905144	13.84	0.019642615
12001130	0	Ardisia quinquegona	704.5905144	13.84	0.019642615
12001131	0	Ardisia quinquegona	704.5905144	13.84	0.019642615
12001132	0	Ardisia quinquegona	702.1666123	3.5	0.004984572
12001133	0	Ardisia quinquegona	707.000135	5.44	0.007694482
12001134	0	Ardisia quinquegona	707.000135	5.44	0.007694482
12001135	0	Ardisia quinquegona	707.000135	5.44	0.007694482
12001136	0	Ardisia quinquegona	709.3953855	13.25	0.018677877
12001137	0	Ardisia quinquegona	709.3953855	13.25	0.018677877
12001138	0	Ardisia quinquegona	711.7761778	21.13	0.029686298
12001148	0	Ardisia quinquegona	603.314736	8.25	0.013674455
12001149	0	Ardisia quinquegona	603.314736	8.25	0.013674455
12001151	0	Ardisia quinquegona	597.5160651	7.25	0.012133565
12001152	0	Ardisia quinquegona	597.5160651	7.25	0.012133565
12001158	0	Ardisia quinquegona	697.2763217	4.18	0.005994754
12001159	0	Ardisia quinquegona	697.2763217	6.82	0.009780914
12001160	0	Ardisia quinquegona	699.7285181	13.7	0.019579022
12001161	0	Ardisia quinquegona	684.8070068	12.53	0.018297126
12001162	0	Ardisia quinquegona	684.8070068	12.53	0.018297126
12001163	0	Ardisia quinquegona	684.8070068	12.53	0.018297126
12001164	0	Ardisia quinquegona	692.3299862	5.04	0.007279766
12001165	0	Ardisia quinquegona	692.3299862	5.04	0.007279766
12001166	0	Ardisia quinquegona	692.3299862	5.04	0.007279766
12001168	0	Ardisia quinquegona	609.071771	10.78	0.017699064
12001169	0	Ardisia quinquegona	699.7285181	13.7	0.019579022
12001174	0	Ardisia quinquegona	679.7237932	9.33	0.013726164
12001179	0	Ardisia quinquegona	606.1985153	10.37	0.017106607
12001180	0	Ardisia quinquegona	606.1985153	10.37	0.017106607
12001182	0	Ardisia quinquegona	603.314736	5.2	0.00861905
12001183	0	Ardisia quinquegona	611.9343894	7.5	0.012256216
12001184	0	Ardisia quinquegona	614.7862572	13.16	0.021405814
12001185	0	Ardisia quinquegona	689.8360305	15.83	0.022947482
12001186	0	Ardisia quinquegona	611.9343894	4.44	0.00725568
12001188	0	Ardisia quinquegona	689.8360305	6.75	0.009784934
12001189	0	Ardisia quinquegona	614.7862572	13.16	0.021405814
12001190	0	Ardisia quinquegona	687.3283395	9.32	0.013559749
12001191	0	Ardisia quinquegona	679.7237932	9.33	0.013726164
12050208	0	Ardisia quinquegona	241.5267583	2.46	0.010185207
12050209	0	Ardisia quinquegona	241.5267583	2.46	0.010185207
12050210	0	Ardisia quinquegona	236.712725	4.55	0.019221611
12050211	0	Ardisia quinquegona	230.536475	4.2	0.018218375
12050225	0	Ardisia quinquegona	255.2214417	3.03	0.011872043
12050265	0	Ardisia quinquegona	302.5695333	3.07	0.010146428
12050274	0	Ardisia quinquegona	307.2404667	2.94	0.009569052
12050305	0	Ardisia quinquegona	302.5695333	3.07	0.010146428
12050306	0	Ardisia quinquegona	302.5695333	2.13	0.007039704
12050308	0	Ardisia quinquegona	301.75655	1.48	0.004904616
12050317	0	Ardisia quinquegona	282.4457833	4.43	0.015684426
12050320	0	Ardisia quinquegona	297.4482167	4.1	0.013783912
12050327	0	Ardisia quinquegona	287.84225	4.19	0.014556584
12050328	0	Ardisia quinquegona	297.4482167	4.1	0.013783912
12050335	0	Ardisia quinquegona	276.4887583	4.8	0.017360561
12050337	0	Ardisia quinquegona	430.2947917	10.05	0.023356081
12067323	0	Ardisia quinquegona	260.6948833	5.74	0.022018077
12067377	0	Ardisia quinquegona	257.7163667	4.89	0.018974348
12067379	0	Ardisia quinquegona	270.7625417	5.26	0.019426616
12067381	0	Ardisia quinquegona	256.595325	4.66	0.018160892
12067382	0	Ardisia quinquegona	270.7625417	5.26	0.019426616
12067396	0	Ardisia quinquegona	506.886125	3.81	0.007516481
12067398	0	Ardisia quinquegona	506.886125	3.81	0.007516481
12050336	0	Ilex pubilimba	413.30915	5.66	0.01369435
12050287	0	Rapanea neriifolia	328.5394333	4.42	0.013453484
12001154	0	Machilus velutina	694.8101139	14.5	0.020869011
12001155	0	Machilus velutina	697.2763217	6.82	0.009780914
12050345	0	Machilus velutina	420.5821917	6.43	0.015288332
12001181	0	Vitex quinata	603.314736	5.2	0.00861905
12067227	0	Vitex quinata	257.7163667	4.89	0.018974348
12056202	0	Tutcheria championi	433.6536917	20.95	0.048310438
12067373	0	Euonymus laxiflorus	256.595325	4.66	0.018160892
12001187	0	Camellia caudata	609.071771	14.65	0.024052995
12050321	0	Camellia caudata	401.6353167	5.5	0.013694015
12050213	0	Neolitsea phanerophlebia	241.5267583	2.46	0.010185207
12050214	0	Neolitsea phanerophlebia	230.536475	4.2	0.018218375
12067345	0	Neolitsea phanerophlebia	500.8248167	7.24	0.014456153
12050325	0	Antidesma venosum	282.4457833	4.43	0.015684426
12067374	0	Antidesma venosum	260.6948833	5.74	0.022018077
12050344	0	Artocarpus styracifolius	421.1147833	6.93	0.016456321
12001123	0	Rhododendron simsii	699.7285181	6.7	0.009575142
12050385	0	Ixonanthes chinensis	447.02515	9.3	0.020804199
12050310	0	Lithocarpus uvariifolius	345.4422167	3.18	0.009205592
12056242	0	Symplocos anomala	337.2500583	35.25	0.10452185
12066767	0	Symplocos anomala	743.5415031	19.49	0.02621239
12056225	0	Machilus breviflora	441.9103181	18.4	0.041637408
12056244	0	Machilus breviflora	437.9532083	11.32	0.02584751
12056578	0	Machilus breviflora	709.3953855	13.98	0.019706923
12056592	0	Machilus breviflora	333.456525	14.28	0.042824173
12067487	0	Garcinia multiflora	361.0516583	15.91	0.044065716
12056555	0	Ormosia glaberrima	634.4389614	57.58	0.090757352
12056596	0	Ormosia glaberrima	525.0315517	20.84	0.039692853
12056553	0	Randia canthioides	434.0877417	26.38	0.060771124
12056243	0	Cyclobalanopsis hui	348.8339583	31.48	0.090243508
12056223	0	Cryptocarya concinna	396.0064367	15.04	0.037979181
12056234	0	Cryptocarya concinna	573.9236621	9.42	0.016413333
12056241	0	Cryptocarya concinna	348.8339583	18.19	0.052145153
12056533	0	Cryptocarya concinna	312.391025	20.41	0.065334784
12066698	0	Cryptocarya concinna	451.6713133	7.66	0.016959235
12066707	0	Cryptocarya concinna	425.5735694	12.53	0.029442618
12066725	0	Cryptocarya concinna	432.1176268	12.23	0.028302479
12066733	0	Cryptocarya concinna	728.0296468	16.19	0.022238105
12066752	0	Cryptocarya concinna	734.7700293	10.79	0.014684867
12066753	0	Cryptocarya concinna	734.7700293	11.81	0.016073056
12067462	0	Cryptocarya concinna	428.8227417	3.32	0.007742127
12067474	0	Cryptocarya concinna	308.424375	1.64	0.005317349
12387392	0	Cryptocarya concinna	313.2670833	26.88	0.085805376
12387394	0	Cryptocarya concinna	395.1401083	7.21	0.018246692
12066718	0	Cinnamomum porrectum	723.4602348	14.39	0.01989052
12056220	0	Xanthophyllum hainanense	396.0064367	15.04	0.037979181
12066722	0	Xanthophyllum hainanense	714.1424247	8.5	0.011902388
12066726	0	Xanthophyllum hainanense	432.1176268	12.23	0.028302479
12067465	0	Gardenia jasminoides	312.3256167	12.79	0.040950852
12066736	0	Litsea acutivena	714.1424247	8.5	0.011902388
12067479	0	Litsea acutivena	310.2486417	1.25	0.004029027
12067502	0	Litsea acutivena	381.9313167	2	0.005236544
12056560	0	Reevesia thyrsoidess	642.6892633	15.82	0.024615317
12056534	0	Ardisia quinquegona	309.7631333	24.2	0.07812421
12056535	0	Ardisia quinquegona	309.7631333	24.2	0.07812421
12056536	0	Ardisia quinquegona	313.2670833	17.57	0.056086327
12056543	0	Ardisia quinquegona	341.4445917	26.81	0.078519328
12056544	0	Ardisia quinquegona	341.4445917	26.81	0.078519328
12056545	0	Ardisia quinquegona	327.1630833	14.55	0.044473233
12056547	0	Ardisia quinquegona	327.1630833	10.21	0.031207678
12056548	0	Ardisia quinquegona	313.2670833	17.57	0.056086327
12066693	0	Ardisia quinquegona	460.0981833	23.86	0.051858496
12067441	0	Ardisia quinquegona	428.8227417	10.67	0.024882076
12067468	0	Ardisia quinquegona	458.1590446	10.87	0.023725386
12067484	0	Ardisia quinquegona	395.1401083	11.47	0.029027678
12067485	0	Ardisia quinquegona	310.2486417	3.56	0.011474667
12067491	0	Ardisia quinquegona	339.60085	3.75	0.011042375
12067496	0	Ardisia quinquegona	480.6807917	2.41	0.005013722
12067500	0	Ardisia quinquegona	480.6807917	2.41	0.005013722
12067503	0	Ardisia quinquegona	381.9313167	2.44	0.006388583
12067505	0	Ardisia quinquegona	381.9313167	2.44	0.006388583
12056546	0	Ardisia elegans	327.1630833	10.21	0.031207678
12066716	0	Castanopsis carlesii	723.4602348	14.39	0.01989052
12067434	0	Castanopsis carlesii	428.8227417	10.67	0.024882076
12056542	0	Rapanea neriifolia	341.4445917	15.35	0.04495605
12066748	0	Rapanea neriifolia	732.5385088	9.09	0.012408904
12066694	0	Rehderodendron macrocarpum	460.0981833	23.86	0.051858496
12066702	0	Rehderodendron macrocarpum	425.5735694	12.53	0.029442618
12066720	0	Rehderodendron macrocarpum	331.2894667	8.95	0.027015649
12067464	0	Rehderodendron macrocarpum	315.7762417	3.1	0.009817078
12066765	0	Evodia lepta	747.8333739	4.2	0.005616224
12066769	0	Evodia lepta	741.3719842	9.39	0.012665707
12067463	0	Evodia lepta	428.8227417	3.32	0.007742127
12056238	0	Itea chinensis	441.9103181	18.4	0.041637408
12066697	0	Itea chinensis	451.6713133	7.66	0.016959235
12056229	0	Microtropis gracilipes	392.7123194	11	0.028010326
12056227	0	Sinosideroxylon wightianum	392.7123194	11	0.028010326
12066727	0	Sinosideroxylon wightianum	432.1176268	12.23	0.028302479
12067489	0	Sinosideroxylon wightianum	310.2486417	3.56	0.011474667
12067506	0	Sinosideroxylon wightianum	381.9313167	2.44	0.006388583
12056552	0	Eurya hebeclados	341.4445917	15.35	0.04495605
12056211	0	Camellia caudata	512.5	10.73	0.020936585
12056222	0	Camellia caudata	399.2991994	12.86	0.032206426
12056228	0	Camellia caudata	392.7123194	11	0.028010326
12067472	0	Camellia caudata	310.2486417	1.25	0.004029027
12066456	0	Distylium racemosum	448.4214196	8.44	0.018821581
12066467	0	Distylium racemosum	448.4214196	8.44	0.018821581
12056574	0	Neolitsea phanerophlebia	654.3711833	11.03	0.016855877
12056584	0	Neolitsea phanerophlebia	484.4914667	5.81	0.011991955
12066756	0	Neolitsea phanerophlebia	734.7700293	11.81	0.016073056
12067493	0	Neolitsea phanerophlebia	308.424375	1.64	0.005317349
12067497	0	Neolitsea phanerophlebia	480.6807917	2.41	0.005013722
12067501	0	Neolitsea phanerophlebia	381.9313167	2	0.005236544
12387393	0	Neolitsea phanerophlebia	315.4797083	5.64	0.017877536
12066717	1	Antidesma venosum	329.2029917	3.66	0.01111776
12067494	0	Antidesma venosum	312.3256167	2.63	0.008420699
12056591	0	Artocarpus styracifolius	531.2546908	13.48	0.025373894
12066695	0	Lithocarpus calophyllus	460.0981833	23.86	0.051858496
12066761	0	Lithocarpus calophyllus	747.8333739	8.83	0.011807443
12067458	0	Lithocarpus calophyllus	312.3256167	12.79	0.040950852
12066729	0	Olea dioica	331.2894667	8.95	0.027015649
12066728	0	Litsea elongata	734.7700293	10.79	0.014684867
12066744	0	Litsea elongata	332.8599917	8.19	0.02460494
12066745	0	Litsea elongata	331.2894667	8.95	0.027015649
12067466	0	Litsea elongata	315.7762417	3.1	0.009817078
12066713	0	Lithocarpus uvariifolius	329.2029917	3.66	0.01111776
12062310	0	Lindera chunii	631.6654566	6.7	0.01060688
12062215	0	Machilus breviflora	697.2763217	8.61	0.012348046
12062282	0	Machilus breviflora	415.7371445	4.3	0.010343074
12062372	0	Machilus breviflora	658.8644197	9.44	0.014327682
12062176	0	Pittosporum glabratum	363.0309189	3.6	0.009916511
12062086	0	Ormosia glaberrima	392.7123194	2.31	0.005882168
12062134	0	Ormosia glaberrima	396.0064367	5.43	0.013711898
12062307	0	Ormosia glaberrima	628.8804286	6.95	0.011051385
12062367	0	Ormosia glaberrima	661.5168827	11.49	0.017369171
12062136	0	Castanopsis hystrix	445.1677049	1.43	0.003212273
12062306	1	Daphniphyllum oldhami	637.2008353	7.79	0.012225345
12062198	0	Litsea greenmaniana	490.3186618	2.02	0.00411977
12062132	0	Cryptocarya concinna	396.0064367	5.43	0.013711898
12062133	0	Cryptocarya concinna	396.0064367	5.43	0.013711898
12062161	0	Cryptocarya concinna	487.1260008	4.32	0.008868342
12062175	0	Cryptocarya concinna	356.43385	3.36	0.009426714
12062181	1	Cryptocarya concinna	704.5905144	5.51	0.007820145
12062214	0	Cryptocarya concinna	689.8360305	6	0.008697719
12062219	0	Cryptocarya concinna	689.8360305	6	0.008697719
12062221	0	Cryptocarya concinna	682.2721264	8.62	0.012634255
12062226	0	Cryptocarya concinna	356.43385	3.34	0.009370603
12062229	0	Cryptocarya concinna	356.43385	1.23	0.003450851
12062250	0	Cryptocarya concinna	464.6297199	3.97	0.008544438
12062321	0	Cryptocarya concinna	669.3978503	6.61	0.009874546
12062325	0	Cryptocarya concinna	677.1621024	6.03	0.00890481
12062327	0	Cryptocarya concinna	674.5871504	5.77	0.00855338
12062329	0	Cryptocarya concinna	669.3978503	6.57	0.009814791
12062168	0	Xanthophyllum hainanense	496.6867527	3.74	0.007529897
12062246	0	Xanthophyllum hainanense	461.3965875	2.84	0.006155225
12062362	1	Xanthophyllum hainanense	666.7836979	11.87	0.017801875
12062369	0	Xanthophyllum hainanense	661.5168827	10.07	0.01522259
12062373	0	Xanthophyllum hainanense	653.521887	10.68	0.016342222
12062162	0	Gardenia jasminoides	487.1260008	4.32	0.008868342
12062182	0	Litsea acutivena	702.1666123	6.24	0.00888678
12062273	0	Litsea acutivena	435.3851284	1.27	0.002916958
12062292	0	Litsea acutivena	650.8320213	9.58	0.01471962
12062184	0	Symplocos stellaris	702.1666123	6.21	0.008844055
12062379	0	Reevesia thyrsoidess	656.1993872	10	0.015239271
12062276	0	Diospyros morrisiana	409.167771	12.48	0.030500936
12062126	0	Ardisia quinquegona	382.8234427	3.5	0.009142596
12062128	0	Ardisia quinquegona	382.8234427	3.5	0.009142596
12062153	0	Ardisia quinquegona	474.3012006	1.94	0.004090228
12062154	0	Ardisia quinquegona	474.3012006	1.94	0.004090228
12062155	0	Ardisia quinquegona	474.3012006	1.94	0.004090228
12062156	0	Ardisia quinquegona	477.5152409	3.79	0.007936919
12062157	0	Ardisia quinquegona	474.3012006	1.94	0.004090228
12062159	0	Ardisia quinquegona	480.7241491	2.56	0.005325299
12062163	0	Ardisia quinquegona	487.1260008	4.32	0.008868342
12062174	0	Ardisia quinquegona	499.8619041	4.17	0.008342304
12062232	0	Ardisia quinquegona	499.8619041	2.8	0.005601547
12062234	0	Ardisia quinquegona	503.0309418	3.24	0.006440956
12062235	0	Ardisia quinquegona	506.1937281	6.55	0.01293971
12062270	0	Ardisia quinquegona	402.5904483	1.12	0.002781984
12062287	0	Ardisia quinquegona	330.0834791	6.29	0.019055786
12062288	0	Ardisia quinquegona	330.0834791	6.29	0.019055786
12062148	0	Castanopsis carlesii	451.6713133	3.44	0.007616158
12062285	0	Castanopsis carlesii	333.3721745	4.52	0.01355842
12062146	0	Rapanea neriifolia	379.5255131	3.11	0.008194443
12062249	0	Rapanea neriifolia	464.6297199	3.28	0.007059385
12062309	0	Ormosia pachycarpa	634.4389614	7.61	0.01199485
12062152	0	Machilus velutina	474.3012006	3.42	0.007210608
12062172	0	Machilus velutina	493.5056256	2.56	0.005187378
12062138	0	Evodia lepta	438.6494092	1.27	0.002895251
12062141	0	Evodia lepta	448.4214196	2.79	0.006221826
12062147	0	Evodia lepta	454.9172375	2.99	0.006572624
12062166	0	Evodia lepta	483.927783	2.26	0.004670118
12062269	0	Evodia lepta	402.5904483	1.12	0.002781984
12062277	0	Evodia lepta	432.1176268	2.09	0.004836646
12062135	0	Euonymus laxiflorus	445.1677049	1.43	0.003212273
12062238	0	Euonymus laxiflorus	464.6297199	3.97	0.008544438
12062180	0	Itea chinensis	707.000135	4.95	0.007001413
12062228	0	Itea chinensis	349.8392189	1.4	0.004001838
12062299	1	Itea chinensis	428.8470564	3.61	0.00841792
12062160	0	Microtropis gracilipes	487.1260008	4.32	0.008868342
12062224	0	Microtropis gracilipes	687.3283395	8.85	0.012875942
12062293	0	Microtropis gracilipes	648.1298929	9.02	0.013916963
12062216	0	Sinosideroxylon wightianum	694.8101139	6.75	0.009714884
12062169	0	Camellia caudata	493.5056256	2.59	0.005248167
12062240	0	Camellia caudata	467.8582961	6.46	0.0138076
12062256	0	Camellia caudata	642.6892633	6.86	0.010673899
12062268	0	Camellia caudata	402.5904483	1.12	0.002781984
12062308	0	Camellia caudata	634.4389614	7.61	0.01199485
12387449	0	Camellia caudata	471.0821711	4.72	0.010019483
12062177	0	Eurya nitida	363.0309189	3.6	0.009916511
12062313	0	Eurya nitida	631.6654566	6.7	0.01060688
12062137	0	Wikstroemia nutans	438.6494092	1.27	0.002895251
12062255	0	Wikstroemia nutans	639.9509714	9.56	0.014938644
12062139	0	Neolitsea phanerophlebia	445.1677049	1.43	0.003212273
12062218	0	Neolitsea phanerophlebia	687.3283395	5.32	0.007740114
12062297	0	Neolitsea phanerophlebia	639.9509714	10.48	0.016376255
12062322	0	Neolitsea phanerophlebia	669.3978503	5.66	0.00845536
12062326	0	Neolitsea phanerophlebia	674.5871504	5.77	0.00855338
12062328	0	Neolitsea phanerophlebia	669.3978503	6.57	0.009814791
12062220	0	Artocarpus styracifolius	677.1621024	6.03	0.00890481
12062241	0	Artocarpus styracifolius	477.5152409	3.79	0.007936919
12062316	0	Artocarpus styracifolius	623.2762373	13.86	0.022237331
12062315	1	Neolitsea aurata	617.6272622	13.06	0.02114544
12062143	0	Olea dioica	448.4214196	2.04	0.004549292
12062230	0	Litsea elongata	353.1361458	2.84	0.008042224
12062258	0	Litsea elongata	428.8470564	3.61	0.00841792
12062275	0	Litsea elongata	409.167771	12.48	0.030500936
12062283	0	Litsea elongata	422.2973191	6.76	0.016007679
12062284	0	Litsea elongata	419.0184593	4.96	0.011837187
12062178	0	Cyclobalanopsis bambusaefolia	707.000135	4.95	0.007001413
12062336	0	Ormosia glaberrima	461.3965875	2.56	0.005548372
12062359	0	Ormosia glaberrima	474.3012006	4.22	0.0088973
12061577	0	Symplocos lancifolia	626.0839858	6.06	0.009679213
12061481	0	Litsea greenmaniana	645.4156055	5.19	0.00804133
12061551	0	Litsea greenmaniana	664.1566755	8.52	0.012828298
12061461	0	Cryptocarya concinna	611.9343894	5.56	0.009085941
12061464	0	Cryptocarya concinna	611.9343894	6.07	0.009919364
12061469	0	Cryptocarya concinna	600.4205475	4.96	0.008260877
12061477	0	Cryptocarya concinna	642.6892633	4.13	0.006426123
12061478	0	Cryptocarya concinna	642.6892633	4.13	0.006426123
12061480	0	Cryptocarya concinna	645.4156055	5.19	0.00804133
12061487	0	Cryptocarya concinna	656.1993872	4.2	0.006400494
12061490	0	Cryptocarya concinna	576.9062701	5.83	0.010105628
12061493	0	Cryptocarya concinna	588.7420154	5.76	0.009783572
12061497	0	Cryptocarya concinna	585.7975219	3.13	0.005343143
12061498	0	Cryptocarya concinna	588.7420154	2.65	0.004501123
12061499	0	Cryptocarya concinna	579.8795297	5.89	0.010157282
12061501	0	Cryptocarya concinna	579.8795297	5.11	0.008812175
12061512	0	Cryptocarya concinna	707.000135	8.5	0.012022629
12061513	0	Cryptocarya concinna	707.000135	8.5	0.012022629
12061519	0	Cryptocarya concinna	699.7285181	5.26	0.007517201
12061527	0	Cryptocarya concinna	697.2763217	7.32	0.01049799
12061530	0	Cryptocarya concinna	687.3283395	9.22	0.013414258
12061546	0	Cryptocarya concinna	666.7836979	7.15	0.010723118
12061547	0	Cryptocarya concinna	661.5168827	10.15	0.015343524
12061549	0	Cryptocarya concinna	664.1566755	4.42	0.006655056
12061553	0	Cryptocarya concinna	658.8644197	8.68	0.013174182
12061554	0	Cryptocarya concinna	658.8644197	5.59	0.008484295
12061563	0	Cryptocarya concinna	648.1298929	5.72	0.008825391
12061564	0	Cryptocarya concinna	648.1298929	4.92	0.007591071
12061567	0	Cryptocarya concinna	637.2008353	4.32	0.006779652
12061568	0	Cryptocarya concinna	634.4389614	3.87	0.006099878
12061572	0	Cryptocarya concinna	639.9509714	4.33	0.006766143
12061576	0	Cryptocarya concinna	626.0839858	6.06	0.009679213
12061579	0	Cryptocarya concinna	620.4572926	5.86	0.009444647
12061582	0	Cryptocarya concinna	623.2762373	4.97	0.007973992
12062186	0	Cryptocarya concinna	415.7371445	1.9	0.004570195
12062187	0	Cryptocarya concinna	415.7371445	2.67	0.006422327
12062196	0	Cryptocarya concinna	435.3851284	3.28	0.00753356
12062203	0	Cryptocarya concinna	448.4214196	4.15	0.009254687
12062209	0	Cryptocarya concinna	454.9172375	1.87	0.004110638
12062212	0	Cryptocarya concinna	454.9172375	1.87	0.004110638
12062333	0	Cryptocarya concinna	458.1590446	1.54	0.003361278
12062334	0	Cryptocarya concinna	461.3965875	2.56	0.005548372
12062338	0	Cryptocarya concinna	461.3965875	2.81	0.006090205
12062342	0	Cryptocarya concinna	464.6297199	1.9	0.004089278
12062344	0	Cryptocarya concinna	471.0821711	2.95	0.006262177
12062351	0	Cryptocarya concinna	477.5152409	3.29	0.006889832
12062352	0	Cryptocarya concinna	477.5152409	3.29	0.006889832
12062353	0	Cryptocarya concinna	471.0821711	2.96	0.006283405
12062356	0	Cryptocarya concinna	471.0821711	2.89	0.006134811
12387442	0	Cryptocarya concinna	606.1985153	3.35	0.005526243
12061522	0	Xanthophyllum hainanense	689.8360305	9.99	0.014481702
12062210	0	Xanthophyllum hainanense	451.6713133	2.9	0.006420598
12061463	0	Diospyros morrisiana	611.9343894	6.07	0.009919364
12062201	0	Ardisia quinquegona	451.6713133	2.75	0.006088498
12062205	0	Ardisia quinquegona	451.6713133	2.75	0.006088498
12062206	0	Ardisia quinquegona	445.1677049	2.02	0.004537616
12062207	1	Ardisia quinquegona	445.1677049	2.02	0.004537616
12062208	0	Ardisia quinquegona	448.4214196	2.91	0.006489431
12061518	0	Ilex pubilimba	699.7285181	5.26	0.007517201
12062202	0	Ardisia elegans	448.4214196	4.15	0.009254687
12061466	0	Rapanea neriifolia	609.071771	4.8	0.007880845
12061556	0	Rapanea neriifolia	653.521887	3.42	0.005233184
12061557	0	Rapanea neriifolia	653.521887	3.42	0.005233184
12061565	0	Rapanea neriifolia	648.1298929	4.92	0.007591071
12387412	0	Rapanea neriifolia	573.9236621	4.17	0.007265775
12061545	0	Euonymus laxiflorus	666.7836979	7.15	0.010723118
12062197	0	Euonymus laxiflorus	441.9103181	2.43	0.005498853
12061544	0	Microtropis gracilipes	666.7836979	3.81	0.005713997
12062194	0	Sinosideroxylon wightianum	435.3851284	3.28	0.00753356
12061462	0	Neolitsea phanerophlebia	611.9343894	6.07	0.009919364
12061472	0	Neolitsea phanerophlebia	597.5160651	3.52	0.005891055
12061473	0	Neolitsea phanerophlebia	603.314736	4.15	0.006878665
12061520	0	Neolitsea phanerophlebia	699.7285181	5.26	0.007517201
12061540	1	Neolitsea phanerophlebia	694.8101139	10.39	0.014953726
12061543	0	Neolitsea phanerophlebia	669.3978503	9.55	0.014266553
12061581	0	Neolitsea phanerophlebia	620.4572926	5.81	0.009364061
12062190	0	Neolitsea phanerophlebia	412.4535297	1.92	0.00465507
12062199	0	Neolitsea phanerophlebia	441.9103181	2.11	0.004774724
12062335	0	Neolitsea phanerophlebia	461.3965875	2.56	0.005548372
12062347	0	Neolitsea phanerophlebia	467.8582961	2.22	0.004745026
12061470	0	Laurocerasus phaeosticta	600.4205475	4.96	0.008260877
12387425	0	Laurocerasus phaeosticta	628.8804286	4.03	0.006408213
12061467	0	Schefflera octophylla	606.1985153	3.23	0.005328288
12061484	0	Cinnamomum burmanni	658.8644197	6.67	0.010123479
12062188	0	Ixonanthes chinensis	412.4535297	1.41	0.003418567
12061511	0	Litsea elongata	707.000135	8.5	0.012022629
12061561	0	Litsea elongata	653.521887	5.46	0.008354732
12061562	0	Litsea elongata	653.521887	4.07	0.006227794
12062200	0	Litsea elongata	438.6494092	2.41	0.005494137
12062204	0	Litsea elongata	448.4214196	4.15	0.009254687
12061858	0	Altingia chinensis	552.7939183	9.5	0.017185428
12061908	1	Ficus variolosa	477.5152409	4.57	0.009570375
12061853	1	Litsea rotundifolia Hemsl. var. oblongifolia	490.3186618	6.04	0.01231852
12061893	0	Litsea rotundifolia Hemsl. var. oblongifolia	540.5331349	9.65	0.017852745
12062734	0	Litsea rotundifolia Hemsl. var. oblongifolia	642.6892633	4.6	0.007157425
12061436	0	Lindera chunii	343.862525	3.62	0.010527463
12061438	0	Elaeocarpus decipiens	334.92975	3.14	0.0093751
12061403	0	Machilus breviflora	296.9901833	4.28	0.014411251
12061448	0	Machilus breviflora	364.310225	3.83	0.010513018
12061982	0	Machilus breviflora	471.0821711	3.67	0.007790573
12061880	0	Callicarpa peichieniana	564.9209629	9.21	0.016303166
12061923	0	Diplospora dubia	461.3965875	4.81	0.010424871
12061947	0	Ormosia glaberrima	576.9062701	7.57	0.013121716
12061951	0	Ormosia glaberrima	503.0309418	6.11	0.01214637
12387274	0	Ormosia glaberrima	579.8795297	7.54	0.013002701
12061409	0	Syzygium kwangtungense	290.8262167	2.22	0.007633425
12062745	0	Syzygium hancei	653.521887	7.55	0.011552788
12061850	0	Sloanea sinensis	490.3186618	4.28	0.008729017
12061961	0	Cyclobalanopsis hui	518.7796331	6.55	0.012625785
12061405	0	Cryptocarya concinna	296.9901833	3.3	0.011111478
12061415	0	Cryptocarya concinna	290.8262167	1.82	0.006258033
12061508	0	Cryptocarya concinna	276.234925	2.23	0.008072839
12061783	0	Cryptocarya concinna	382.8234427	5.51	0.014393058
12061786	0	Cryptocarya concinna	376.4953583	6.35	0.016866078
12061804	0	Cryptocarya concinna	531.2546908	8.9	0.016752793
12061906	0	Cryptocarya concinna	458.1590446	4.66	0.01017114
12061909	0	Cryptocarya concinna	477.5152409	4.57	0.009570375
12061959	0	Cryptocarya concinna	509.3501262	7.44	0.014606848
12061983	0	Cryptocarya concinna	467.8582961	3.36	0.007181662
12061984	0	Cryptocarya concinna	467.8582961	3.94	0.008421353
12061987	0	Cryptocarya concinna	661.5168827	4.75	0.007180467
12061988	0	Cryptocarya concinna	661.5168827	6.1	0.009221231
12061989	0	Cryptocarya concinna	664.1566755	6.75	0.010163265
12061800	0	Symplocos laurina	308.526975	3.89	0.012608298
12062725	0	Xanthophyllum hainanense	637.2008353	7.73	0.012131183
12062727	0	Xanthophyllum hainanense	639.9509714	7.11	0.011110226
12062729	0	Xanthophyllum hainanense	637.2008353	7.01	0.011001241
12062744	0	Xanthophyllum hainanense	650.8320213	7.36	0.011308602
12061928	0	Gardenia jasminoides	512.5	5.96	0.011629268
12061919	0	Litsea acutivena	499.8619041	6.46	0.012923569
12061886	0	Reevesia thyrsoidess	549.7409442	6.39	0.011623657
12061444	1	Pithecellobium lucidum	358.3330417	3.79	0.010576753
12061943	0	Cinnamomum appelianum	573.9236621	8.94	0.015576985
12061412	0	Rapanea neriifolia	286.1126083	2.32	0.008108695
12061437	0	Rapanea neriifolia	334.92975	3.14	0.0093751
12061881	0	Rapanea neriifolia	567.9308862	10.12	0.01781907
12061910	0	Rapanea neriifolia	474.3012006	6.78	0.014294714
12061926	0	Rapanea neriifolia	534.3551381	8.57	0.016038023
12061933	0	Rapanea neriifolia	531.2546908	9.29	0.017486904
12061934	0	Rapanea neriifolia	534.3551381	9.33	0.017460298
12061938	0	Rapanea neriifolia	525.0315517	5.58	0.010627933
12061505	0	Machilus velutina	281.475925	3.23	0.011475227
12061506	0	Machilus velutina	281.475925	3.23	0.011475227
12061787	0	Engelhardtia fenzlii	370.9027167	6.57	0.01771354
12061790	0	Engelhardtia fenzlii	348.290475	4.14	0.01188663
12061913	0	Engelhardtia fenzlii	483.927783	5.1	0.010538763
12387460	0	Engelhardtia fenzlii	303.011275	4.62	0.015246957
12061876	0	Tutcheria championi	564.9209629	7.53	0.013329298
12061878	0	Tutcheria championi	567.9308862	7.12	0.012536737
12061887	0	Tutcheria championi	546.6797373	7.52	0.013755769
12061932	0	Tutcheria championi	528.1467848	7.09	0.013424298
12061944	0	Tutcheria championi	573.9236621	8.94	0.015576985
12061423	0	Euonymus laxiflorus	324.3598667	1.92	0.005919351
12061442	0	Euonymus laxiflorus	358.3330417	3.79	0.010576753
12061454	0	Euonymus laxiflorus	389.4170075	4.16	0.010682636
12061781	0	Euonymus laxiflorus	389.4170075	4.65	0.011940927
12061912	0	Itea chinensis	483.927783	5.1	0.010538763
12061894	0	Microtropis gracilipes	540.5331349	9.65	0.017852745
12061863	0	Photinia prunifolia	552.7939183	2.69	0.00486619
12061873	0	Homalium cochinchinense	561.9021801	5.36	0.009539027
12061958	1	Homalium cochinchinense	515.6432139	6.46	0.012528042
12061890	0	Camellia caudata	543.6104248	8.69	0.015985713
12061930	0	Camellia caudata	528.1467848	8.09	0.015317711
12061931	0	Camellia caudata	528.1467848	8.09	0.015317711
12061940	0	Camellia caudata	525.0315517	8.14	0.01550383
12386849	0	Distylium racemosum	313.7789667	1.84	0.005864
12061920	0	Wikstroemia nutans	461.3965875	6.41	0.013892604
12061948	1	Wikstroemia nutans	576.9062701	9.01	0.015617788
12061433	0	Neolitsea phanerophlebia	334.92975	3.49	0.010420096
12061440	0	Neolitsea phanerophlebia	358.3330417	3.79	0.010576753
12061445	0	Neolitsea phanerophlebia	364.310225	5.29	0.014520592
12061782	0	Neolitsea phanerophlebia	382.8234427	6.73	0.017579906
12061954	0	Neolitsea phanerophlebia	509.3501262	7.86	0.015431428
12061956	0	Neolitsea phanerophlebia	515.6432139	7.29	0.014137682
12061871	0	Laurocerasus phaeosticta	558.8746619	6.29	0.01125476
12061936	0	Antidesma venosum	521.9091236	6.54	0.012530917
12061441	0	Artocarpus styracifolius	353.081025	4.02	0.011385489
12061446	0	Artocarpus styracifolius	364.310225	5.29	0.014520592
12061791	0	Artocarpus styracifolius	348.290475	4.14	0.01188663
12061898	0	Lithocarpus calophyllus	493.5056256	8.02	0.016251081
12061408	0	Litsea elongata	286.1126083	2.32	0.008108695
12061769	0	Litsea elongata	318.6134333	2.01	0.006308585
12061888	0	Litsea elongata	546.6797373	6.08	0.011121685
12061981	0	Litsea elongata	474.3012006	4.42	0.009318973
12062742	0	Litsea elongata	645.4156055	8.53	0.01321629
12061785	0	Cyclobalanopsis bambusaefolia	386.1206615	6.26	0.016212549
12061434	0	Lithocarpus uvariifolius	339.566475	3.04	0.008952592
12062684	0	Diplospora dubia	721.1530294	2.53	0.003508271
12061991	0	Randia canthioides	554.6668167	12.37	0.022301677
12061993	1	Randia canthioides	481.139025	11.18	0.023236527
12062762	0	Syzygium kwangtungense	601.8797417	20.27	0.033677824
12062761	0	Syzygium hancei	520.9244417	18.02	0.034592349
12062777	0	Ternstroemia gymnanthera	669.3978503	23.52	0.035136055
12062695	0	Schoepfia chinensis	544.4782	6.96	0.012782881
12062788	0	Schoepfia chinensis	658.8644197	19.49	0.0295812
12061986	0	Cryptocarya concinna	625.0961833	9.73	0.015565605
12061990	0	Cryptocarya concinna	481.139025	10.64	0.02211419
12061995	0	Cryptocarya concinna	481.139025	10.3	0.021407534
12062714	0	Cryptocarya concinna	546.7493333	10.03	0.018344787
12062782	0	Cryptocarya concinna	664.1566755	17.34	0.026108297
12062795	0	Cryptocarya concinna	653.521887	16.18	0.024758161
12062797	0	Cryptocarya concinna	601.8797417	18.39	0.030554276
12062683	0	Xanthophyllum hainanense	718.8309361	3.98	0.005536768
12062685	0	Xanthophyllum hainanense	562.1627583	5.6	0.009961528
12062688	0	Xanthophyllum hainanense	600.389475	3.49	0.005812893
12062690	0	Xanthophyllum hainanense	600.389475	4.1	0.006828901
12062696	0	Xanthophyllum hainanense	543.3168333	9.19	0.016914624
12062698	0	Xanthophyllum hainanense	718.8309361	3.98	0.005536768
12062709	0	Xanthophyllum hainanense	593.6294083	9.3	0.01566634
12062712	0	Xanthophyllum hainanense	565.4485083	10.84	0.019170623
12062763	0	Xanthophyllum hainanense	648.1298929	14.82	0.022865787
12062764	0	Xanthophyllum hainanense	648.1298929	14.82	0.022865787
12061996	0	Ardisia quinquegona	485.9624583	12.81	0.026360061
12062720	0	Rapanea neriifolia	542.71805	10.6	0.01953132
12062773	0	Rapanea neriifolia	674.5871504	19.32	0.028639739
12062781	0	Rapanea neriifolia	666.7836979	24.47	0.036698558
12062783	0	Rapanea neriifolia	666.7836979	24.47	0.036698558
12062784	0	Rapanea neriifolia	658.8644197	17.4	0.026409075
12062787	0	Rapanea neriifolia	658.8644197	17.4	0.026409075
12062790	0	Rapanea neriifolia	656.1993872	16.65	0.025373385
12062791	0	Rapanea neriifolia	669.3978503	21.36	0.031909275
12062793	0	Tutcheria championi	656.1993872	19.83	0.030219474
12062716	0	Itea chinensis	546.7493333	8.66	0.015839068
12062686	0	Laurocerasus phaeosticta	600.389475	3.49	0.005812893
12062760	0	Laurocerasus phaeosticta	520.9244417	18.02	0.034592349
12062694	0	Artocarpus styracifolius	562.1627583	4.69	0.00834278
12062796	0	Artocarpus styracifolius	601.8797417	23.25	0.038628979
12062774	0	Meliosma squamulata	671.9990338	24.59	0.036592315
12060833	0	Ficus variolosa	521.9091236	3.71	0.007108517
12062091	0	Elaeocarpus decipiens	664.1566755	3.41	0.005134331
12060804	0	Machilus breviflora	382.8234427	1.94	0.00506761
12386902	0	Callicarpa peichieniana	623.2762373	4.14	0.00664232
12060838	0	Diplospora dubia	512.5	5.3	0.010341463
12055321	0	Ormosia glaberrima	694.8101139	7.71	0.011096557
12055323	0	Ormosia glaberrima	694.8101139	7.71	0.011096557
12060825	0	Ormosia glaberrima	506.1937281	3.96	0.007823092
12060827	0	Symplocos lancifolia	451.6713133	5.06	0.011202837
12060920	0	Symplocos lancifolia	369.6290891	1.31	0.003544093
12055276	0	Randia canthioides	639.9509714	1.69	0.002640827
12060855	0	Randia canthioides	537.4479962	3.39	0.006307587
12060826	0	Syzygium kwangtungense	506.1937281	3.96	0.007823092
12057569	0	Ternstroemia gymnanthera	650.8320213	6.94	0.010663274
12055248	0	Cryptocarya concinna	594.6014045	1.38	0.002320883
12055266	0	Cryptocarya concinna	648.1298929	2.42	0.003733819
12055271	0	Cryptocarya concinna	656.1993872	4.41	0.006720518
12055274	0	Cryptocarya concinna	645.4156055	1.86	0.002881864
12055282	0	Cryptocarya concinna	669.3978503	4.38	0.006543194
12060807	0	Cryptocarya concinna	389.4170075	3.11	0.007986297
12060812	0	Cryptocarya concinna	499.8619041	3.31	0.006621829
12060821	0	Cryptocarya concinna	499.8619041	4.44	0.008882453
12060828	0	Cryptocarya concinna	451.6713133	5.06	0.011202837
12060839	0	Cryptocarya concinna	512.5	5.3	0.010341463
12061570	0	Cryptocarya concinna	402.5904483	2.2	0.005464611
12061591	0	Cryptocarya concinna	399.2991994	1.52	0.003806669
12061592	1	Cryptocarya concinna	405.8800248	2.13	0.005247856
12062002	0	Cryptocarya concinna	634.4389614	1.88	0.002963248
12062092	0	Cryptocarya concinna	658.8644197	6.27	0.009516374
12055324	0	Xanthophyllum hainanense	679.7237932	15.24	0.022420872
12060906	0	Xanthophyllum hainanense	415.7371445	3.84	0.009236606
12060983	0	Xanthophyllum hainanense	435.3851284	2.16	0.004961125
12061584	0	Xanthophyllum hainanense	409.167771	2.2	0.005376768
12055310	0	Gardenia jasminoides	687.3283395	4.22	0.006139715
12060802	0	Gardenia jasminoides	396.0064367	1.24	0.003131262
12060813	0	Gardenia jasminoides	499.8619041	3.31	0.006621829
12060823	0	Gardenia jasminoides	512.5	4.9	0.009560976
12060834	0	Gardenia jasminoides	512.5	5.3	0.010341463
12060861	0	Gardenia jasminoides	531.2546908	3.28	0.006174063
12062015	0	Gardenia jasminoides	628.8804286	2.37	0.003768602
12062022	0	Gardenia jasminoides	626.0839858	2.2	0.003513906
12060814	0	Litsea acutivena	458.1590446	5.68	0.012397442
12055306	0	Ardisia quinquegona	692.3299862	3.66	0.005286496
12060961	0	Ardisia quinquegona	540.5331349	2.2	0.004070056
12055262	0	Ilex pubilimba	597.5160651	1.24	0.002075258
12060851	0	Casearia villilimba	534.3551381	2.29	0.004285539
12055309	0	Rapanea neriifolia	687.3283395	4.22	0.006139715
12060803	0	Rapanea neriifolia	382.8234427	2.15	0.005616166
12060892	0	Manglietia fordiana	372.9281727	1.91	0.00512163
12060815	1	Machilus velutina	379.5255131	2.82	0.007430331
12055307	0	Vitex quinata	689.8360305	4.86	0.007045152
12055264	0	Engelhardtia fenzlii	645.4156055	2.12	0.003284705
12069578	0	Tutcheria championi	438.6494092	1.74	0.003966721
12055270	0	Euonymus laxiflorus	650.8320213	6.94	0.010663274
12055283	0	Itea chinensis	669.3978503	4.38	0.006543194
12062370	0	Itea chinensis	631.6654566	1.7	0.002691298
12060818	0	Microtropis gracilipes	454.9172375	1.66	0.003649015
12060881	0	Microtropis gracilipes	454.9172375	1.66	0.003649015
12060996	0	Microtropis gracilipes	419.0184593	1.98	0.004725329
12055318	0	Sinosideroxylon wightianum	682.2721264	13.95	0.020446387
12055326	0	Eurya hebeclados	674.5871504	2.16	0.003201958
12061595	0	Eurya hebeclados	389.4170075	2.29	0.005880585
12055272	0	Camellia caudata	656.1993872	4.41	0.006720518
12055295	0	Camellia caudata	699.7285181	2.68	0.003830057
12060808	0	Camellia caudata	389.4170075	3.11	0.007986297
12060905	1	Camellia caudata	412.4535297	2.52	0.006109779
12060958	0	Camellia caudata	543.6104248	2.27	0.004175785
12060967	0	Camellia caudata	543.6104248	1.68	0.003090448
12062011	0	Camellia caudata	620.4572926	3.19	0.005141369
12062089	0	Camellia caudata	661.5168827	3.52	0.005321104
12060854	0	Distylium racemosum	537.4479962	3.39	0.006307587
12060859	0	Distylium racemosum	534.3551381	2.29	0.004285539
12060860	1	Distylium racemosum	531.2546908	3.3	0.00621171
12060862	0	Distylium racemosum	531.2546908	3.3	0.00621171
12060865	0	Distylium racemosum	531.2546908	3.28	0.006174063
12060886	0	Distylium racemosum	376.2270353	2.76	0.007335996
12060893	0	Distylium racemosum	359.7321635	1.29	0.003586001
12060922	0	Distylium racemosum	422.2973191	2.15	0.0050912
12060932	0	Distylium racemosum	441.9103181	1.42	0.003213322
12060934	0	Distylium racemosum	441.9103181	1.42	0.003213322
12060936	0	Distylium racemosum	445.1677049	1.27	0.002852857
12060940	0	Distylium racemosum	445.1677049	1.77	0.00397603
12060942	0	Distylium racemosum	445.1677049	1.27	0.002852857
12060953	0	Distylium racemosum	546.6797373	1.95	0.003566988
12060956	0	Distylium racemosum	546.6797373	1.95	0.003566988
12060972	0	Distylium racemosum	552.7939183	1.58	0.002858208
12060973	0	Distylium racemosum	552.7939183	2.14	0.003871244
12060975	0	Distylium racemosum	552.7939183	2.14	0.003871244
12060978	0	Distylium racemosum	549.7409442	1.52	0.002764939
12060982	0	Distylium racemosum	435.3851284	1.22	0.002802117
12060987	0	Distylium racemosum	428.8470564	3.39	0.007904916
12060990	0	Distylium racemosum	339.9547932	1.62	0.004765339
12061589	0	Distylium racemosum	409.167771	1.99	0.004863531
12060837	0	Wikstroemia nutans	515.6432139	3.91	0.007582762
12060809	0	Neolitsea phanerophlebia	389.4170075	3.11	0.007986297
12061590	0	Neolitsea phanerophlebia	402.5904483	2.2	0.005464611
12061594	0	Neolitsea phanerophlebia	399.2991994	2.04	0.005108951
12055268	0	Laurocerasus phaeosticta	650.8320213	6.94	0.010663274
12060844	0	Eriobotrya fragrans	518.7796331	4.15	0.007999543
12060831	1	Antidesma venosum	521.9091236	3.69	0.007070196
12060997	1	Artocarpus styracifolius	343.2483729	1.61	0.004690481
12055322	0	Olea dioica	694.8101139	7.71	0.011096557
12060966	1	Lithocarpus lohangwu	555.8385329	1.74	0.003130405
12060984	0	Meliosma squamulata	435.3851284	2.16	0.004961125
12055265	0	Litsea elongata	642.6892633	2.22	0.003454235
12055234	0	Cyclobalanopsis bambusaefolia	591.6766822	1.67	0.002822487
12055275	0	Cyclobalanopsis bambusaefolia	645.4156055	1.86	0.002881864
12055317	0	Cyclobalanopsis bambusaefolia	682.2721264	13.95	0.020446387
12060870	0	Syzygium championii	525.0315517	1.82	0.003466458
12060885	0	Lithocarpus uvariifolius	379.5255131	3.37	0.008879508
12055231	1	Glochidion wrightii	634.4389614	2.04	0.003215439
12062028	1	Litsea rotundifolia Hemsl. var. oblongifolia	576.9062701	2.32	0.00402145
12055242	0	Machilus breviflora	582.8433203	2.6	0.00446089
12062029	0	Machilus breviflora	576.9062701	2.32	0.00402145
12062033	0	Machilus breviflora	561.9021801	2.51	0.00446697
12062043	0	Machilus breviflora	555.8385329	2.26	0.004065929
12062057	0	Machilus breviflora	451.6713133	1.86	0.004118039
12062116	0	Machilus breviflora	435.3851284	4.64	0.010657231
12062117	0	Machilus breviflora	435.3851284	4.64	0.010657231
12062118	0	Machilus breviflora	435.3851284	4.64	0.010657231
12062119	0	Machilus breviflora	435.3851284	4.64	0.010657231
12062099	0	Cyclobalanopsis chungii	445.1677049	3.05	0.006851351
12055312	0	Callicarpa peichieniana	714.1424247	3.15	0.004410885
12386896	0	Callicarpa peichieniana	483.927783	1.84	0.00380222
12062051	0	Diplospora dubia	552.7939183	1.85	0.003346636
12055293	0	Pittosporum glabratum	386.1206615	2.42	0.006267471
12055239	0	Ormosia glaberrima	585.7975219	1.13	0.001928994
12062019	0	Ormosia glaberrima	483.927783	1.42	0.002934322
12055204	0	Randia canthioides	588.7420154	1.26	0.002140156
12055221	0	Randia canthioides	585.7975219	1.22	0.002082631
12062105	0	Randia canthioides	399.2991994	2.33	0.005835223
12055299	0	Syzygium hancei	376.2270353	1.09	0.002897187
12055226	0	Ternstroemia gymnanthera	639.9509714	1.55	0.002422061
12055233	0	Cyclobalanopsis hui	648.1298929	3.49	0.005384723
12055246	0	Cyclobalanopsis hui	600.4205475	2.29	0.003813993
12055249	0	Cyclobalanopsis hui	594.6014045	1.16	0.001950887
12055291	0	Cyclobalanopsis hui	386.1206615	2.42	0.006267471
12062023	0	Cyclobalanopsis hui	490.3186618	1.87	0.003813846
12055227	0	Cryptocarya concinna	579.8795297	2.1	0.003621442
12055229	0	Cryptocarya concinna	579.8795297	2.1	0.003621442
12055237	1	Cryptocarya concinna	648.1298929	5.67	0.008748246
12055313	0	Cryptocarya concinna	716.4940394	3.9	0.005443172
12055315	0	Cryptocarya concinna	716.4940394	3.9	0.005443172
12055316	0	Cryptocarya concinna	707.000135	2.26	0.003196605
12055332	0	Cryptocarya concinna	687.3283395	4.27	0.00621246
12055337	0	Cryptocarya concinna	679.7237932	2.32	0.003413151
12062030	0	Cryptocarya concinna	573.9236621	2.87	0.005000665
12062032	0	Cryptocarya concinna	561.9021801	2.51	0.00446697
12062037	0	Cryptocarya concinna	558.8746619	1.96	0.003507048
12062041	0	Cryptocarya concinna	499.8619041	1.37	0.002740757
12062050	0	Cryptocarya concinna	552.7939183	1.85	0.003346636
12062052	0	Cryptocarya concinna	552.7939183	2.24	0.004052143
12062069	0	Cryptocarya concinna	509.3501262	1.35	0.002650436
12062072	0	Cryptocarya concinna	515.6432139	1.22	0.002365977
12062100	0	Cryptocarya concinna	438.6494092	3.34	0.007614281
12062114	0	Cryptocarya concinna	422.2973191	3.1	0.0073408
12387452	0	Cryptocarya concinna	714.1424247	3.56	0.004985
12062066	0	Symplocos laurina	474.3012006	1.16	0.002445703
12055252	0	Cinnamomum porrectum	645.4156055	4.5	0.006972252
12055258	0	Gardenia jasminoides	637.2008353	4.18	0.006559941
12062054	1	Gardenia jasminoides	549.7409442	2.12	0.003856362
12055256	0	Litsea acutivena	594.6014045	1.27	0.002135885
12055308	0	Litsea acutivena	709.3953855	3.77	0.005314385
12062040	0	Litsea acutivena	512.5	1.64	0.0032
12062044	0	Litsea acutivena	555.8385329	2.26	0.004065929
12055254	0	Pithecellobium lucidum	645.4156055	3.59	0.005562307
12055207	0	Ardisia quinquegona	570.9318268	5.47	0.009580829
12055209	0	Ardisia quinquegona	639.9509714	1.55	0.002422061
12055217	0	Ardisia quinquegona	570.9318268	5.47	0.009580829
12055220	0	Ardisia quinquegona	567.9308862	1.58	0.002782029
12055285	0	Ardisia quinquegona	392.7123194	4.75	0.012095368
12055288	0	Ardisia quinquegona	389.4170075	1.23	0.003158568
12055290	0	Ardisia quinquegona	392.7123194	4.75	0.012095368
12055292	0	Ardisia quinquegona	386.1206615	2.42	0.006267471
12055296	0	Ardisia quinquegona	386.1206615	2.42	0.006267471
12055314	0	Ardisia quinquegona	711.7761778	5.92	0.008317221
12055363	0	Ardisia quinquegona	684.8070068	1.65	0.002409438
12062070	0	Ardisia quinquegona	512.5	1.22	0.002380488
12062077	0	Ardisia quinquegona	464.6297199	1.27	0.002733359
12062056	0	Castanopsis carlesii	471.0821711	1.24	0.002632237
12062065	0	Castanopsis carlesii	499.8619041	1.5	0.003000829
12062096	0	Castanopsis carlesii	438.6494092	3.34	0.007614281
12062097	0	Castanopsis carlesii	445.1677049	3.05	0.006851351
12062115	0	Castanopsis carlesii	435.3851284	4.64	0.010657231
12386927	0	Castanopsis carlesii	496.6867527	1.34	0.002697877
12055232	0	Rapanea neriifolia	600.4205475	2.29	0.003813993
12055335	0	Evodia lepta	677.1621024	1.76	0.002599082
12055336	0	Evodia lepta	677.1621024	1.76	0.002599082
12062112	0	Evodia lepta	422.2973191	1.82	0.00430976
12062113	0	Evodia lepta	422.2973191	1.82	0.00430976
12062123	0	Evodia lepta	432.1176268	1.71	0.003957256
12062124	0	Evodia lepta	432.1176268	1.9	0.004396951
12062384	1	Evodia lepta	425.5735694	1.57	0.003689139
12055259	0	Engelhardtia fenzlii	631.6654566	7.77	0.012300815
12055225	0	Euonymus laxiflorus	570.9318268	3.2	0.005604872
12055216	0	Itea chinensis	645.4156055	3.59	0.005562307
12055334	0	Sinosideroxylon wightianum	689.8360305	3.81	0.005523052
12055344	0	Camellia caudata	666.7836979	1.29	0.00193466
12062039	0	Camellia caudata	496.6867527	1.36	0.002738144
12062082	0	Camellia caudata	454.9172375	1.56	0.003429195
12055230	0	Distylium racemosum	567.9308862	1.51	0.002658774
12055212	0	Neolitsea phanerophlebia	631.6654566	7.77	0.012300815
12055287	0	Neolitsea phanerophlebia	392.7123194	4.75	0.012095368
12062018	0	Neolitsea phanerophlebia	483.927783	1.42	0.002934322
12062024	0	Neolitsea phanerophlebia	493.5056256	2.33	0.004721324
12062067	0	Neolitsea phanerophlebia	467.8582961	1.61	0.003441213
12055247	0	Antidesma venosum	585.7975219	1.4	0.002389904
12062387	1	Antidesma venosum	718.8309361	3.36	0.004674256
12066732	0	Antidesma venosum	415.7371445	1.87	0.004498034
12062107	0	Artocarpus styracifolius	419.0184593	3.34	0.007971009
12055328	0	Lithocarpus calophyllus	674.5871504	1.97	0.002920305
12055333	0	Lithocarpus calophyllus	689.8360305	4.89	0.007088641
12062104	0	Lithocarpus calophyllus	422.2973191	1.82	0.00430976
12055289	0	Meliosma squamulata	389.4170075	1.23	0.003158568
12062036	0	Litsea elongata	558.8746619	1.96	0.003507048
12062045	0	Litsea elongata	555.8385329	1.94	0.003490222
12062062	0	Litsea elongata	546.6797373	1.41	0.002579207
12062063	0	Litsea elongata	546.6797373	1.41	0.002579207
12055281	0	Cyclobalanopsis bambusaefolia	405.8800248	3.63	0.00894353
12062061	0	Cyclobalanopsis bambusaefolia	546.6797373	1.41	0.002579207
12055236	0	Lithocarpus uvariifolius	597.5160651	1.7	0.002845112
12062042	0	Lithocarpus uvariifolius	506.1937281	2.09	0.004128854
12066774	0	Machilus breviflora	343.334825	9.14	0.026621244
12066788	0	Machilus breviflora	385.2628083	8.37	0.02172543
12067444	0	Randia canthioides	363.0309189	5.35	0.014737037
12067851	0	Beilschmiedia fordii	650.8320213	5.43	0.008343167
12066778	0	Madhuca hainanensis	280.321975	4.76	0.016980474
12066781	0	Madhuca hainanensis	280.321975	4.76	0.016980474
12066789	0	Cyclobalanopsis hui	399.2991994	10.92	0.027347914
12067807	0	Cyclobalanopsis hui	280.321975	3.44	0.012271603
12067833	0	Cyclobalanopsis hui	337.5774167	3.39	0.010042141
12067834	0	Cyclobalanopsis hui	337.5774167	3.39	0.010042141
12066614	0	Cryptocarya concinna	421.8618833	3.81	0.009031392
12066620	0	Cryptocarya concinna	423.2792583	3.52	0.008316023
12066629	0	Cryptocarya concinna	423.2792583	3.52	0.008316023
12066632	0	Cryptocarya concinna	372.9281727	9.14	0.024508741
12066772	0	Cryptocarya concinna	280.321975	2.49	0.008882643
12066775	0	Cryptocarya concinna	343.334825	9.14	0.026621244
12066782	0	Cryptocarya concinna	376.8464417	9.35	0.024811167
12066783	0	Cryptocarya concinna	376.8464417	9.35	0.024811167
12066786	0	Cryptocarya concinna	390.767525	3.87	0.009903587
12066787	0	Cryptocarya concinna	385.2628083	8.37	0.02172543
12066791	0	Cryptocarya concinna	362.0134417	2.81	0.007762143
12067445	0	Cryptocarya concinna	466.657575	9.92	0.021257557
12067801	0	Cryptocarya concinna	316.8331667	2.7	0.008521835
12067814	0	Cryptocarya concinna	280.321975	3.44	0.012271603
12067823	0	Cryptocarya concinna	284.9916417	7.45	0.026141118
12067829	0	Cryptocarya concinna	287.50775	6.57	0.022851558
12067835	0	Cryptocarya concinna	337.5774167	3.39	0.010042141
12067846	0	Cryptocarya concinna	402.5904483	9.38	0.023299112
12067849	0	Cryptocarya concinna	392.7123194	25.08	0.063863543
12067850	0	Cryptocarya concinna	392.7123194	11.35	0.028901563
12067855	0	Cryptocarya concinna	379.5255131	7.75	0.020420235
12067857	0	Cryptocarya concinna	382.8234427	4.23	0.01104948
12067822	0	Cryptocarya concinna	284.9916417	7.45	0.026141118
12066646	0	Castanopsis fissa	445.13325	13.58	0.030507719
12066631	1	Pithecellobium lucidum	424.960325	6.57	0.015460267
12028986	0	Ardisia quinquegona	372.6822083	8.42	0.022592975
12057121	0	Ardisia quinquegona	372.6822083	8.42	0.022592975
12066604	0	Ardisia quinquegona	408.545125	5.39	0.013193157
12066606	0	Ardisia quinquegona	444.5508917	7.41	0.016668508
12066607	0	Ardisia quinquegona	455.9009	4.4	0.00965122
12066609	0	Ardisia quinquegona	424.960325	6.57	0.015460267
12066610	0	Ardisia quinquegona	417.0384	3.48	0.008344555
12066611	0	Ardisia quinquegona	424.960325	6.57	0.015460267
12066616	0	Ardisia quinquegona	423.2792583	3.52	0.008316023
12066619	0	Ardisia quinquegona	408.545125	5.39	0.013193157
12066622	0	Ardisia quinquegona	408.545125	5.39	0.013193157
12066623	0	Ardisia quinquegona	409.6109333	8.56	0.02089788
12066624	0	Ardisia quinquegona	409.6109333	8.56	0.02089788
12066625	0	Ardisia quinquegona	409.6109333	8.56	0.02089788
12066633	0	Ardisia quinquegona	372.9281727	8.85	0.023731111
12066635	0	Ardisia quinquegona	424.960325	6.57	0.015460267
12066636	0	Ardisia quinquegona	466.624625	8.51	0.018237357
12066666	0	Ardisia quinquegona	422.7298667	7.51	0.017765482
12066667	0	Ardisia quinquegona	372.6822083	8.42	0.022592975
12066668	0	Ardisia quinquegona	342.8293833	3.12	0.009100737
12066790	0	Ardisia quinquegona	367.9466417	2.99	0.008126178
12066792	0	Ardisia quinquegona	362.0134417	2.81	0.007762143
12067401	0	Ardisia quinquegona	471.9315417	4.61	0.009768366
12067402	0	Ardisia quinquegona	455.9009	4.4	0.00965122
12067407	0	Ardisia quinquegona	499.641825	3.77	0.007545405
12067410	0	Ardisia quinquegona	499.641825	3.77	0.007545405
12067412	0	Ardisia quinquegona	499.641825	3.96	0.007925678
12067433	0	Ardisia quinquegona	466.657575	9.92	0.021257557
12067459	0	Ardisia quinquegona	466.657575	9.92	0.021257557
12067550	0	Ardisia quinquegona	495.59845	3.76	0.007586787
12067552	0	Ardisia quinquegona	495.59845	4.44	0.008958866
12067821	0	Ardisia quinquegona	284.9916417	7.45	0.026141118
12067827	0	Ardisia quinquegona	373.506275	11.14	0.029825469
12067838	0	Ardisia quinquegona	337.5774167	3.39	0.010042141
12067842	0	Ardisia quinquegona	412.4535297	5.51	0.013359081
12067843	0	Ardisia quinquegona	405.8800248	3.95	0.00973194
12067845	0	Ardisia quinquegona	396.0064367	8.94	0.022575391
12067847	0	Ardisia quinquegona	402.5904483	9.38	0.023299112
12067848	0	Ardisia quinquegona	396.0064367	8.94	0.022575391
12067853	0	Ardisia quinquegona	342.8293833	3.12	0.009100737
12067856	0	Ardisia quinquegona	379.5255131	7.61	0.020051353
12067862	0	Ardisia quinquegona	386.1206615	20.59	0.0533253
12067863	0	Ardisia quinquegona	382.8234427	17.08	0.044615868
12067864	0	Ardisia quinquegona	382.8234427	17.08	0.044615868
12066763	1	Castanopsis carlesii	320.5029417	2.89	0.009017078
12067811	0	Castanopsis carlesii	280.321975	3.44	0.012271603
12067839	0	Castanopsis carlesii	650.8320213	5.43	0.008343167
12067860	0	Rapanea neriifolia	386.1206615	20.59	0.0533253
12066768	0	Ilex subficoidea	321.0413417	9.93	0.030930596
12066762	1	Evodia lepta	320.5029417	2.89	0.009017078
12067813	1	Evodia lepta	316.8331667	2.7	0.008521835
12066770	0	Itea chinensis	280.321975	4.76	0.016980474
12066603	0	Sinosideroxylon wightianum	423.5209833	9.32	0.022005993
12066628	0	Sinosideroxylon wightianum	376.2270353	2.59	0.006884141
12066647	0	Sinosideroxylon wightianum	524.8799333	9.18	0.017489714
12066799	0	Sinosideroxylon wightianum	399.2991994	10.92	0.027347914
12067403	0	Sinosideroxylon wightianum	369.6290891	7.55	0.020425882
12067413	0	Sinosideroxylon wightianum	499.641825	3.96	0.007925678
12067414	0	Sinosideroxylon wightianum	499.641825	3.96	0.007925678
12067446	0	Sinosideroxylon wightianum	445.13325	13.72	0.030822231
12067806	0	Sinosideroxylon wightianum	294.0782417	2.22	0.007549011
12067840	0	Sinosideroxylon wightianum	412.4535297	8.53	0.020681118
12067858	0	Sinosideroxylon wightianum	386.1206615	20.59	0.0533253
12067867	0	Sinosideroxylon wightianum	412.4535297	4.71	0.011419468
12387422	0	Sinosideroxylon wightianum	412.4535297	4.71	0.011419468
12066649	0	Eurya hebeclados	402.293325	2.71	0.006736378
12066794	0	Camellia caudata	427.718175	3.26	0.007621841
12067871	0	Camellia caudata	427.718175	3.26	0.007621841
12387504	0	Camellia caudata	650.8320213	5.66	0.00869656
12066615	0	Neolitsea phanerophlebia	423.2792583	3.52	0.008316023
12066630	0	Neolitsea phanerophlebia	372.9281727	9.14	0.024508741
12067825	0	Neolitsea phanerophlebia	373.506275	11.14	0.029825469
12067831	0	Neolitsea phanerophlebia	427.718175	3.26	0.007621841
12067868	0	Neolitsea phanerophlebia	412.4535297	8.53	0.020681118
12066645	0	Laurocerasus phaeosticta	445.13325	13.58	0.030507719
12066356	0	Lithocarpus calophyllus	422.7298667	7.51	0.017765482
12066776	0	Lithocarpus calophyllus	343.334825	9.14	0.026621244
12066618	0	Rhododendron simsii	417.0384	3.48	0.008344555
12067415	0	Rhododendron simsii	455.9009	4.4	0.00965122
12067448	0	Rhododendron simsii	432.2559833	6.54	0.015129924
12067548	0	Rhododendron simsii	446.3968	4.94	0.011066388
12066795	0	Cyclobalanopsis bambusaefolia	361.66185	6.59	0.018221441
12067809	0	Cyclobalanopsis bambusaefolia	294.0782417	2.22	0.007549011
12066601	0	Lithocarpus uvariifolius	432.2559833	6.54	0.015129924
12066602	0	Lithocarpus uvariifolius	432.2559833	6.54	0.015129924
12066638	0	Lithocarpus uvariifolius	516.5074917	2.28	0.004414263
12066639	0	Lithocarpus uvariifolius	516.5074917	2.28	0.004414263
12066651	0	Lithocarpus uvariifolius	386.471425	7.53	0.019483976
12066652	0	Lithocarpus uvariifolius	386.471425	7.53	0.019483976
12031074	0	Lindera chunii	238.8378583	1.79	0.007494624
12001026	0	Ficus hirta	106.1873333	2.55	0.024014164
12001027	1	Ficus hirta	106.1873333	2.55	0.024014164
12031089	0	Machilus breviflora	199.6766417	4.61	0.023087327
12050376	0	Cyclobalanopsis chungii	186.806375	4.3	0.023018486
12001057	0	Ilex memecylifolia	180.157875	1.16	0.006438797
12066673	0	Pittosporum glabratum	130.771425	2.75	0.021029059
12067252	0	Ormosia glaberrima	143.8272	7.18	0.049921016
12001114	0	Randia canthioides	185.9497833	3.53	0.01898362
12031088	0	Randia canthioides	265.2320833	1.25	0.004712854
12067420	0	Randia canthioides	130.5167667	9.3	0.071255213
12066658	0	Beilschmiedia fordii	130.771425	3.01	0.023017261
12067524	0	Camellia semiserrata	126.4915417	3.01	0.023796058
12001012	1	Syzygium hancei	172.4872583	5.1	0.029567401
12001046	0	Syzygium hancei	207.1221583	5.13	0.024767992
12067517	0	Syzygium hancei	129.25005	7.23	0.055938083
12031087	0	Ternstroemia gymnanthera	199.6766417	4.61	0.023087327
12001061	0	Cyclobalanopsis hui	178.1468667	3.76	0.021106181
12001071	0	Cyclobalanopsis hui	184.7513583	5.47	0.02960736
12050367	0	Cyclobalanopsis hui	186.806375	4.3	0.023018486
12066672	0	Cyclobalanopsis hui	123.70435	2.65	0.021422044
12001006	0	Elaeocarpus chinensis	181.8281667	10.1	0.05554695
12001005	0	Cryptocarya concinna	181.8281667	10.1	0.05554695
12001023	0	Cryptocarya concinna	101.4833583	2.57	0.025324349
12001025	0	Cryptocarya concinna	101.4833583	2.57	0.025324349
12066661	0	Cryptocarya concinna	130.4964333	2.67	0.020460329
12067428	0	Cryptocarya concinna	114.219225	21.04	0.184207168
12067438	0	Cryptocarya concinna	133.3532167	5.63	0.042218704
12067837	0	Cryptocarya concinna	102.579775	6.73	0.065607475
12067545	0	Gardenia jasminoides	117.722075	1.73	0.01469563
12031078	0	Litsea acutivena	231.047225	2.48	0.010733736
12031060	0	Mytilaria laosensis	288.688025	2.45	0.00848667
12031091	0	Diospyros morrisiana	199.6766417	4.21	0.021084089
12001015	0	Ardisia quinquegona	138.2776	2.45	0.017717982
12001016	0	Ardisia quinquegona	138.2776	2.11	0.01525916
12001073	0	Ardisia quinquegona	102.2859167	2.63	0.02571224
12001074	0	Ardisia quinquegona	111.8989333	2.19	0.019571232
12001095	0	Ardisia quinquegona	102.2859167	1.63	0.015935723
12001096	0	Ardisia quinquegona	119.5902833	3.11	0.026005457
12001097	0	Ardisia quinquegona	119.5902833	3.11	0.026005457
12001110	0	Ardisia quinquegona	200.3335333	4.55	0.022712124
12001116	0	Ardisia quinquegona	169.7971833	3.09	0.018198182
12001117	0	Ardisia quinquegona	169.7971833	3.09	0.018198182
12001122	0	Ardisia quinquegona	168.15935	1.42	0.008444371
12031082	0	Ardisia quinquegona	210.8842167	4.53	0.021480982
12031086	0	Ardisia quinquegona	210.8842167	3.58	0.01697614
12031100	0	Ardisia quinquegona	177.8843083	1.83	0.010287585
12032567	0	Ardisia quinquegona	182.509575	2.07	0.011341871
12032598	0	Ardisia quinquegona	211.2518167	1.62	0.007668573
12066664	0	Ardisia quinquegona	131.5847	2.57	0.019531146
12067255	0	Ardisia quinquegona	189.4986917	3.56	0.018786409
12067439	0	Ardisia quinquegona	133.4848667	2.58	0.019328034
12067511	0	Ardisia quinquegona	143.7036333	2.87	0.019971659
12067512	0	Ardisia quinquegona	143.7036333	2.22	0.015448461
12067513	0	Ardisia quinquegona	143.7036333	2.22	0.015448461
12067515	0	Ardisia quinquegona	130.107225	1.18	0.009069443
12067520	0	Ardisia quinquegona	128.4153167	7.95	0.061908503
12067522	0	Ardisia quinquegona	124.0735167	1.09	0.008785114
12067523	0	Ardisia quinquegona	124.0735167	1.49	0.012009009
12067531	0	Ardisia quinquegona	123.9985583	1.08	0.008709779
12067541	0	Ardisia quinquegona	115.68815	1.23	0.010632031
12067820	0	Ardisia quinquegona	102.579775	6.64	0.064730109
12067836	0	Ardisia quinquegona	102.579775	6.73	0.065607475
12001093	0	Casearia villilimba	162.658525	1.1	0.006762634
12001080	0	Ardisia elegans	101.5375417	1.03	0.010144031
12067418	0	Ardisia elegans	132.5503667	7.06	0.053262772
12066655	0	Rapanea neriifolia	130.441025	1.11	0.008509593
12067543	0	Rapanea neriifolia	115.68815	1.1	0.00950832
12001047	0	Engelhardtia fenzlii	207.1221583	4.73	0.022836765
12067261	0	Engelhardtia fenzlii	191.509725	5.05	0.026369418
12067832	0	Engelhardtia fenzlii	104.5471833	6.51	0.062268536
12001024	0	Sinosideroxylon wightianum	101.4833583	2.57	0.025324349
12001075	0	Sinosideroxylon wightianum	105.504025	2.17	0.020567936
12050360	0	Sinosideroxylon wightianum	202.149975	2.09	0.010338859
12050361	0	Sinosideroxylon wightianum	185.2678583	3.77	0.020348916
12066641	1	Sinosideroxylon wightianum	130.4964333	3.27	0.025058156
12066675	0	Sinosideroxylon wightianum	127.8369167	1.47	0.011499026
12001001	0	Camellia caudata	185.6414583	9.15	0.049288559
12001038	1	Camellia caudata	187.6854917	5.2	0.027705924
12001060	1	Distylium racemosum	211.35145	2.36	0.011166235
12001007	0	Neolitsea phanerophlebia	172.4872583	6.25	0.036234561
12001017	0	Neolitsea phanerophlebia	177.63025	6.08	0.034228404
12001028	0	Neolitsea phanerophlebia	143.8272	7.18	0.049921016
12001067	0	Neolitsea phanerophlebia	191.509725	5.05	0.026369418
12031075	0	Neolitsea phanerophlebia	255.1118	1.01	0.003959049
12050365	0	Neolitsea phanerophlebia	210.1084833	1.93	0.009185731
12067254	0	Neolitsea phanerophlebia	185.6414583	7.66	0.041262335
12067256	0	Neolitsea phanerophlebia	189.4986917	5.81	0.030659842
12067443	0	Neolitsea phanerophlebia	114.219225	19.75	0.172913098
12344651	0	Neolitsea phanerophlebia	262.0566	4.2	0.016027072
12001010	0	Antidesma venosum	110.6162	2.44	0.022058252
12001029	0	Antidesma venosum	143.8272	4.84	0.033651493
12067455	0	Antidesma venosum	127.52695	7.57	0.059360002
12067514	0	Artocarpus styracifolius	136.95495	1.49	0.01087949
12001013	0	Lithocarpus calophyllus	112.0120667	2.76	0.024640202
12001040	0	Lithocarpus calophyllus	184.7513583	4.33	0.023436905
12001081	0	Schefflera octophylla	101.1862917	1.53	0.015120625
12067516	1	Schefflera octophylla	129.25005	4.06	0.03141198
12001053	0	Rhododendron simsii	171.290275	5.67	0.033101704
12001064	0	Rhododendron simsii	189.7075083	3.7	0.019503709
12001109	0	Rhododendron simsii	200.3335333	3.29	0.016422613
12031099	0	Rhododendron simsii	177.8843083	1.83	0.010287585
12050362	0	Rhododendron simsii	206.6899083	2.49	0.012047032
12067507	0	Ixonanthes chinensis	173.6325167	2.71	0.015607676
12001120	0	Lithocarpus uvariifolius	169.7971833	3.09	0.018198182
12386765	0	Tarenna mollissima	356.43385	8.88	0.024913459
12074256	1	Symplocos anomala	314.0291667	4.02	0.012801359
12074310	0	Lindera chunii	326.8316833	16.54	0.050607089
12386768	0	Lindera chunii	432.9359	11.99	0.027694631
12028199	0	Garcinia multiflora	435.3851284	11.05	0.025379829
12386773	0	Melastoma affine	376.6602667	14.7	0.039027212
12028185	0	Ormosia glaberrima	428.8470564	6.99	0.016299517
12028192	0	Ormosia glaberrima	399.2991994	4.27	0.010693735
12031047	0	Ormosia glaberrima	363.0309189	8.9	0.024515818
12386774	0	Ormosia glaberrima	376.6602667	14.7	0.039027212
12074311	0	Randia canthioides	323.216175	13.44	0.041582077
12074327	0	Beilschmiedia fordii	354.809075	4.29	0.01209101
12074307	0	Madhuca hainanensis	321.1992	4.01	0.012484464
12074255	0	Illicium dunnianum	314.0291667	4.02	0.012801359
12079327	0	Illicium dunnianum	308.0972167	2.42	0.007854664
12074264	0	Sloanea sinensis	306.054975	4.99	0.01630426
12037349	0	Ternstroemia gymnanthera	356.337825	7.49	0.02101938
12099381	0	Litsea greenmaniana	431.4824167	9.41	0.021808536
12344668	0	Schoepfia chinensis	432.9359	11.99	0.027694631
12028188	0	Cryptocarya concinna	425.5735694	9.46	0.022228824
12028196	0	Cryptocarya concinna	372.9281727	8.25	0.022122222
12031022	0	Cryptocarya concinna	296.1184333	9.13	0.030832258
12037333	0	Cryptocarya concinna	347.942	14.97	0.043024412
12037334	0	Cryptocarya concinna	346.5134083	3.84	0.011081822
12037382	0	Cryptocarya concinna	396.34975	7.02	0.01771163
12074252	0	Cryptocarya concinna	305.63665	4.03	0.013185591
12074253	0	Cryptocarya concinna	305.63665	4.03	0.013185591
12074267	0	Cryptocarya concinna	309.1864917	5.83	0.018855934
12074285	1	Cryptocarya concinna	307.0002	4.13	0.01345276
12099299	0	Cryptocarya concinna	371.7181917	5.66	0.015226589
12386766	0	Cryptocarya concinna	399.2991994	4.29	0.010743823
12028197	0	Cinnamomum porrectum	372.9281727	8.25	0.022122222
12031043	0	Xanthophyllum hainanense	383.463425	2.42	0.006310902
12037275	0	Xanthophyllum hainanense	393.6024083	5.01	0.012728581
12037293	0	Xanthophyllum hainanense	390.426525	6.34	0.016238651
12037345	0	Xanthophyllum hainanense	364.3380083	5.57	0.015288001
12037350	0	Xanthophyllum hainanense	347.0848583	4.11	0.011841485
12037364	0	Xanthophyllum hainanense	374.601975	4.83	0.012893685
12031015	0	Gardenia jasminoides	477.5152409	5.79	0.012125267
12074355	0	Gardenia jasminoides	332.7468083	9.09	0.027318068
12099379	0	Gardenia jasminoides	431.4824167	9.35	0.021669481
12383471	0	Castanopsis fabri	341.6232083	17.96	0.052572541
12028176	0	Diospyros morrisiana	419.0184593	11.11	0.026514345
12031001	0	Diospyros morrisiana	451.6713133	17.85	0.039519889
12022540	0	Ardisia quinquegona	425.5735694	9.46	0.022228824
12028174	0	Ardisia quinquegona	419.0184593	11.11	0.026514345
12028175	0	Ardisia quinquegona	419.0184593	11.11	0.026514345
12028178	0	Ardisia quinquegona	409.167771	3.71	0.009067185
12028179	0	Ardisia quinquegona	409.167771	3.71	0.009067185
12028183	0	Ardisia quinquegona	405.8800248	4.22	0.010397161
12028184	0	Ardisia quinquegona	405.8800248	4.22	0.010397161
12028186	0	Ardisia quinquegona	432.1176268	3.7	0.008562483
12028187	0	Ardisia quinquegona	425.5735694	9.46	0.022228824
12028190	0	Ardisia quinquegona	432.1176268	3.7	0.008562483
12028191	0	Ardisia quinquegona	428.8470564	6.99	0.016299517
12031065	0	Ardisia quinquegona	353.1361458	4.03	0.011412029
12074287	0	Ardisia quinquegona	306.1539917	3.84	0.012542708
12074308	0	Ardisia quinquegona	323.6008083	6.56	0.02027189
12074318	0	Ardisia quinquegona	325.567875	10.59	0.032527779
12074324	0	Ardisia quinquegona	328.1723833	3.77	0.011487865
12074357	0	Ardisia quinquegona	325.8324667	7.76	0.02381592
12074358	0	Ardisia quinquegona	325.8324667	7.76	0.02381592
12344653	0	Ardisia quinquegona	412.4535297	3.91	0.009479856
12386780	0	Ardisia quinquegona	477.5152409	5.79	0.012125267
12386869	0	Ardisia quinquegona	313.4829333	10.97	0.034993931
12387169	0	Ardisia quinquegona	320.4771917	10.76	0.033574932
12074266	0	Ilex pubilimba	306.9119667	4.68	0.015248672
12037376	0	Hartia villosa	402.0971333	5.51	0.013703157
12074315	0	Castanopsis carlesii	325.567875	10.59	0.032527779
12386767	0	Castanopsis carlesii	441.9103181	17.56	0.039736569
12386830	0	Castanopsis carlesii	296.1184333	11.07	0.037383691
12031004	0	Rapanea neriifolia	445.1677049	14.27	0.032055335
12037347	0	Ormosia pachycarpa	364.3380083	5.57	0.015288001
12037335	0	Machilus velutina	347.942	14.97	0.043024412
12037340	0	Fortunella hindsii	356.337825	7.49	0.02101938
12037323	0	Itea chinensis	341.6232083	17.96	0.052572541
12031051	0	Lithocarpus litseifolius	353.1361458	4.03	0.011412029
12028189	0	Sinosideroxylon wightianum	445.1677049	14.27	0.032055335
12031017	0	Sinosideroxylon wightianum	377.0909667	3.61	0.009573287
12031021	0	Sinosideroxylon wightianum	313.4829333	10.97	0.034993931
12074314	0	Sinosideroxylon wightianum	340.7889167	7.49	0.021978414
12386757	0	Sinosideroxylon wightianum	356.43385	8.88	0.024913459
12074312	0	Camellia caudata	323.216175	13.44	0.041582077
12031029	0	Distylium racemosum	383.463425	2.42	0.006310902
12031036	0	Distylium racemosum	403.9124917	1.12	0.002772878
12031037	0	Distylium racemosum	403.9124917	1.12	0.002772878
12031038	0	Distylium racemosum	383.463425	2.42	0.006310902
12031039	0	Distylium racemosum	403.9124917	1.12	0.002772878
12031073	0	Distylium racemosum	356.709425	4.91	0.013764705
12037321	1	Distylium racemosum	345.9749417	8.17	0.023614427
12037361	0	Distylium racemosum	374.601975	3.2	0.0085424
12037363	0	Distylium racemosum	369.0634167	4.99	0.013520712
12074275	0	Distylium racemosum	371.7181917	6.4	0.017217344
12074281	1	Distylium racemosum	307.0002	3.67	0.01195439
12074282	0	Distylium racemosum	307.0002	3.67	0.01195439
12074283	0	Distylium racemosum	307.0002	3.67	0.01195439
12031049	0	Neolitsea phanerophlebia	359.7321635	6.65	0.018485976
12037368	0	Neolitsea phanerophlebia	374.601975	4.83	0.012893685
12074306	0	Neolitsea phanerophlebia	328.1723833	12.5	0.038089738
12074331	0	Neolitsea phanerophlebia	438.4166417	8.02	0.018293101
12031010	0	Olea dioica	372.696575	7.26	0.019479653
[truncated: 6,718 more rows]
