# Supplementary material for: Comparing shade tolerance measures of woody forest species
Source: PeerJ. 2018 Oct 9;6:e5736. doi: 10.7717/peerj.5736 (PMC6183557; doi:10.7717/peerj.5736)
Supplement: Supplemental Information 10 — Raw data. Tag is the tag number of the saplings. In total, 3523 stems were measured. [file peerj-06-5736-s010.csv]

Tag	Species	Wood.density
12063371T	Altingia chinensis	0.593634409
11016404	Altingia chinensis	0.484622193
12068455	Altingia chinensis	0.603863877
12067630	Altingia chinensis	0.631014101
12343872	Altingia chinensis	0.53871421
12030589	Altingia chinensis	0.571828375
12027318	Altingia chinensis	0.619220362
12004099	Altingia chinensis	0.573902852
12033560	Altingia chinensis	0.612532466
12028499T	Altingia chinensis	0.591254793
12336964	Altingia chinensis	0.517618703
12090124	Altingia chinensis	0.639145758
12066247	Altingia chinensis	0.451737867
12027258	Altingia chinensis	0.601883986
10044173	Altingia chinensis	0.566749646
12034268	Altingia chinensis	0.588678728
12025222	Altingia chinensis	0.520710059
11013702	Altingia chinensis	0.590596247
12060737	Altingia chinensis	0.567207153
11016767	Altingia chinensis	0.566033581
11031261	Altingia chinensis	0.646298743
12057249	Altingia chinensis	0.546874663
12054684	Altingia chinensis	0.532110081
12034648	Altingia chinensis	0.536656937
12020661	Altingia chinensis	0.586343848
12035004	Altingia chinensis	0.632296614
12030764	Altingia chinensis	0.573752446
12313672	Altingia chinensis	0.607191422
11011379	Altingia chinensis	0.584182207
12035685	Altingia chinensis	0.567603801
12020524	Altingia chinensis	0.604641196
11013133T	Altingia chinensis	0.593483709
12304819	Altingia chinensis	0.523499912
12300633	Altingia chinensis	0.626455026
12030767	Altingia chinensis	0.578088341
10035479	Glochidion wrightii	0.427421715
12090470	Glochidion wrightii	0.352796796
12326974	Glochidion wrightii	0.416128493
11049567	Glochidion wrightii	0.408204967
12049378	Glochidion wrightii	0.407565499
12329149	Glochidion wrightii	0.400931701
12007595	Glochidion wrightii	0.397922313
12050532	Glochidion wrightii	0.470508867
10048375	Glochidion wrightii	0.412488099
10048249	Glochidion wrightii	0.387654806
10048018	Glochidion wrightii	0.470137257
12037590	Glochidion wrightii	0.403151915
10048583	Glochidion wrightii	0.464436183
11048235	Glochidion wrightii	0.356399959
12050424	Glochidion wrightii	0.595041322
12058561	Glochidion wrightii	0.431739773
12000336	Glochidion wrightii	0.435743496
12034962	Glochidion wrightii	0.431480161
11049230	Glochidion wrightii	0.379023884
12077720	Glochidion wrightii	0.508365895
10035457	Glochidion wrightii	0.414857442
12058473	Glochidion wrightii	0.397601476
12004965	Glochidion wrightii	0.487017804
11002340	Artocarpus hypargyreus	0.402830789
12060785	Artocarpus hypargyreus	0.400494777
12005766	Artocarpus hypargyreus	0.484966637
12052035	Artocarpus hypargyreus	0.659367739
11025458	Artocarpus hypargyreus	0.534086722
11048789	Artocarpus hypargyreus	0.620545979
10040132	Artocarpus hypargyreus	0.453580902
12301287	Artocarpus hypargyreus	0.555908499
11005138	Artocarpus hypargyreus	0.531737316
11048352	Artocarpus hypargyreus	0.506106238
11048361	Artocarpus hypargyreus	0.515786859
12308599	Artocarpus hypargyreus	0.544489796
12050855	Artocarpus hypargyreus	0.533707958
12099084	Artocarpus hypargyreus	0.727817698
12050857	Artocarpus hypargyreus	0.525007349
12076569	Artocarpus hypargyreus	0.585478548
11005061	Artocarpus hypargyreus	0.474331859
12301289	Artocarpus hypargyreus	0.55810928
12065196	Artocarpus hypargyreus	0.541510258
10012988	Artocarpus hypargyreus	0.588423658
11048225	Artocarpus hypargyreus	0.560168895
12317171	Artocarpus hypargyreus	0.588478366
12047247	Artocarpus hypargyreus	0.453671502
11045405	Artocarpus hypargyreus	0.526950582
11049605	Tarenna mollissima	0.456002101
11020144	Tarenna mollissima	0.447207792
12306689	Tarenna mollissima	0.491314822
11005081	Tarenna mollissima	0.570348977
11014910	Tarenna mollissima	0.526761968
12070756	Tarenna mollissima	0.501775805
12030035	Tarenna mollissima	0.517352185
12036428	Tarenna mollissima	0.550705042
11041108	Tarenna mollissima	0.529823579
10047274	Tarenna mollissima	0.48002117
10044697	Tarenna mollissima	0.454900718
12305904	Tarenna mollissima	0.544361702
12058159	Tarenna mollissima	0.524822695
12048545	Tarenna mollissima	0.510252223
10031380	Tarenna mollissima	0.527919544
10038111	Tarenna mollissima	0.502414487
11030093	Tarenna mollissima	0.516055046
11006690	Tarenna mollissima	0.472319798
12315212	Tarenna mollissima	0.524846411
12067607	Symplocos anomala	0.525669452
12318598	Symplocos anomala	0.540615421
12348981	Symplocos anomala	0.487335305
12328731	Symplocos anomala	0.530429212
12328304	Symplocos anomala	0.554126262
12086471	Symplocos anomala	0.497363618
10012938	Symplocos anomala	0.580945758
12044010	Symplocos anomala	0.555347513
12089993	Symplocos anomala	0.557198407
12348979	Symplocos anomala	0.499339229
11036841	Symplocos anomala	0.519372474
12033404	Symplocos anomala	0.558720533
12030894	Symplocos anomala	0.544411003
12027383	Symplocos anomala	0.634508543
12303933	Symplocos anomala	0.513022982
12059975	Symplocos anomala	0.47761028
10037686	Symplocos anomala	0.575138696
12078218	Symplocos anomala	0.486724581
12089582	Symplocos anomala	0.543157076
12089332	Symplocos anomala	0.447122395
10045057	Symplocos anomala	0.633976103
12089279	Symplocos anomala	0.556532894
10035044	Symplocos anomala	0.539109745
12004106	Symplocos anomala	0.586344411
12086964	Symplocos anomala	0.540569819
12019947	Symplocos anomala	0.526459289
12075899	Symplocos anomala	0.51633539
12004492	Ficus variolosa	0.561058738
12039929	Ficus variolosa	0.566408729
12328270	Ficus variolosa	0.531701437
12004439	Ficus variolosa	0.521933622
12305335	Ficus variolosa	0.543772094
12341358	Ficus variolosa	0.529088913
12308598	Ficus variolosa	0.5370089
10042980	Ficus variolosa	0.524553089
12348560	Ficus variolosa	0.412787724
12341294	Ficus variolosa	0.525975869
12321317	Ficus variolosa	0.470688157
12036647	Ficus variolosa	0.504859028
12302491	Ficus variolosa	0.520464712
11034469	Ficus variolosa	0.534829024
12305260	Ficus variolosa	0.581183057
12084068	Ficus variolosa	0.551721311
12346845	Ficus variolosa	0.544856569
10042995	Ficus variolosa	0.52041999
12021713	Ficus variolosa	0.456149138
12341299	Ficus variolosa	0.581081081
12321274	Ficus variolosa	0.567896586
12301960	Ficus variolosa	0.507696875
12341226	Ficus variolosa	0.484186149
11027771	Ficus variolosa	0.487378014
10045482	Ficus variolosa	0.517815056
12312085	Ficus variolosa	0.569659443
12096599	Camellia sinensis	0.5696392
12036733	Camellia sinensis	0.521766562
12000394	Camellia sinensis	0.67729784
12083733	Camellia sinensis	0.525686045
12317829	Camellia sinensis	0.541109406
12060503	Camellia sinensis	0.503224618
11005494	Camellia sinensis	0.53726629
12326824	Camellia sinensis	0.51150203
11025289	Camellia sinensis	0.530587566
12328855	Camellia sinensis	0.538958571
12330557	Camellia sinensis	0.436787702
11005019	Camellia sinensis	0.501210476
12303367	Camellia sinensis	0.568649363
12303291	Camellia sinensis	0.562057841
12346730	Camellia sinensis	0.480813917
12036739	Camellia sinensis	0.537572254
12058689	Camellia sinensis	0.57759158
12000268	Camellia sinensis	0.514382403
12327703	Camellia sinensis	0.563665631
10047843	Camellia sinensis	0.539969117
12000428	Camellia sinensis	0.542202835
12083809	Camellia sinensis	0.468561142
11028345	Camellia sinensis	0.451053864
11046478	Camellia sinensis	0.487419262
12321662	Camellia sinensis	0.505927317
11004507	Camellia sinensis	0.527492001
11004455	Camellia sinensis	0.525910056
10041791	Litsea rotundifolia Hemsl. var. oblongifolia	0.650687923
12061706	Litsea rotundifolia Hemsl. var. oblongifolia	0.600767404
11042187	Litsea rotundifolia Hemsl. var. oblongifolia	0.632030955
10037974	Litsea rotundifolia Hemsl. var. oblongifolia	0.578193041
11040125	Litsea rotundifolia Hemsl. var. oblongifolia	0.652178038
12034787	Litsea rotundifolia Hemsl. var. oblongifolia	0.699450659
10019803	Litsea rotundifolia Hemsl. var. oblongifolia	0.603698256
12051466	Litsea rotundifolia Hemsl. var. oblongifolia	0.658249931
12089408	Litsea rotundifolia Hemsl. var. oblongifolia	0.585213239
12301338	Litsea rotundifolia Hemsl. var. oblongifolia	0.663549542
10045514	Litsea rotundifolia Hemsl. var. oblongifolia	0.669733111
11041054	Litsea rotundifolia Hemsl. var. oblongifolia	0.5877542
10034854	Litsea rotundifolia Hemsl. var. oblongifolia	0.683045041
12085917	Litsea rotundifolia Hemsl. var. oblongifolia	0.648339452
12084126	Litsea rotundifolia Hemsl. var. oblongifolia	0.643152635
12306432	Litsea rotundifolia Hemsl. var. oblongifolia	0.612427184
11001624	Litsea rotundifolia Hemsl. var. oblongifolia	0.663857194
12026578	Litsea rotundifolia Hemsl. var. oblongifolia	0.594748626
10030367	Litsea rotundifolia Hemsl. var. oblongifolia	0.629495216
12037194	Litsea rotundifolia Hemsl. var. oblongifolia	0.64610077
12088532	Litsea rotundifolia Hemsl. var. oblongifolia	0.667201798
12316663	Litsea rotundifolia Hemsl. var. oblongifolia	0.689374432
11040185	Litsea rotundifolia Hemsl. var. oblongifolia	0.671960504
12055626	Litsea rotundifolia Hemsl. var. oblongifolia	0.669082294
11022853	Lindera chunii	0.629777167
11022944	Lindera chunii	0.612233446
10014613	Lindera chunii	0.491985807
11035132	Lindera chunii	0.639865264
10013844	Lindera chunii	0.599734043
10039231	Lindera chunii	0.643565967
11045948T	Lindera chunii	0.642328042
10012163	Lindera chunii	0.628949565
10039218	Lindera chunii	0.656262193
11018437	Lindera chunii	0.614343301
12322391	Lindera chunii	0.623280062
12341235	Lindera chunii	0.535771017
12303932	Lindera chunii	0.609142167
12011777	Lindera chunii	0.621369385
12086906	Lindera chunii	0.692578388
11033114	Lindera chunii	0.461844222
11038877	Lindera chunii	0.656310126
12039662	Lindera chunii	0.685276833
12326385	Lindera chunii	0.65820451
12301827	Lindera chunii	0.627252848
12031068	Lindera chunii	0.618609059
10017446	Lindera chunii	0.672796106
10015578	Lindera chunii	0.535365854
12099880	Lindera chunii	0.590840841
12321631	Lindera chunii	0.620218344
12094310	Enkianthus serrulatus	0.441475332
12053882	Enkianthus serrulatus	0.446113651
12023558	Enkianthus serrulatus	0.475575435
12053848	Enkianthus serrulatus	0.496208724
12053879	Enkianthus serrulatus	0.518344781
12098046	Enkianthus serrulatus	0.604872881
12013672	Enkianthus serrulatus	0.47318612
12094249	Enkianthus serrulatus	0.440944231
12053865	Enkianthus serrulatus	0.461235028
12023568	Enkianthus serrulatus	0.426109098
12052859	Enkianthus serrulatus	0.498367157
12016250	Enkianthus serrulatus	0.479989804
12094267	Enkianthus serrulatus	0.487807597
12098569	Enkianthus serrulatus	0.451586656
12053889	Enkianthus serrulatus	0.439610706
12098574	Enkianthus serrulatus	0.494115885
12060768	Enkianthus serrulatus	0.432053224
12053839	Enkianthus serrulatus	0.510743165
12053937	Enkianthus serrulatus	0.541796914
12098503	Enkianthus serrulatus	0.445629589
12053851	Enkianthus serrulatus	0.501651578
12098467	Enkianthus serrulatus	0.505096263
12092399	Enkianthus serrulatus	0.497211354
12053909	Enkianthus serrulatus	0.443385273
12094253	Enkianthus serrulatus	0.42944743
12065492	Enkianthus serrulatus	0.457870855
12058968	Alniphyllum fortunei	0.487030717
10048839	Alniphyllum fortunei	0.418475751
12080271	Alniphyllum fortunei	0.442092776
12313449	Alniphyllum fortunei	0.573808258
12318176	Alniphyllum fortunei	0.547737798
11042731	Alniphyllum fortunei	0.482289743
12319353	Alniphyllum fortunei	0.548897157
12089711	Alniphyllum fortunei	0.505259132
10038164	Alniphyllum fortunei	0.495071928
10043841	Alniphyllum fortunei	0.442429737
11042760	Alniphyllum fortunei	0.435294859
12310282	Alniphyllum fortunei	0.573763759
10043821	Alniphyllum fortunei	0.512221619
12001526	Alniphyllum fortunei	0.523912829
10030756	Alniphyllum fortunei	0.58180159
12313493	Alniphyllum fortunei	0.479560021
11035678	Alniphyllum fortunei	0.425689204
12313450	Alniphyllum fortunei	0.416219396
12030999	Alniphyllum fortunei	0.571428571
11015528	Alniphyllum fortunei	0.537230714
10041078	Alniphyllum fortunei	0.529962849
12080294	Alniphyllum fortunei	0.438748496
11007982	Alniphyllum fortunei	0.502967476
10043434	Alniphyllum fortunei	0.519504267
12009609	Alniphyllum fortunei	0.554355401
12322039	Lasianthus chinensis	0.533107066
12041516	Lasianthus chinensis	0.551381331
12322252	Lasianthus chinensis	0.522472312
12333745	Lasianthus chinensis	0.449044586
12325384	Lasianthus chinensis	0.514260832
12333667	Lasianthus chinensis	0.406324111
12340209	Lasianthus chinensis	0.533784297
10019918	Lasianthus chinensis	0.491349481
12099822	Lasianthus chinensis	0.489355801
12348241	Lasianthus chinensis	0.545975365
11041423	Lasianthus chinensis	0.567028986
12347184	Lasianthus chinensis	0.433437222
12332085	Lasianthus chinensis	0.500999392
11025262	Lasianthus chinensis	0.526148249
12383170	Lasianthus chinensis	0.568431772
12339008	Lasianthus chinensis	0.525714799
11019294	Lasianthus chinensis	0.845444485
11021352	Lasianthus chinensis	0.525979945
11027571	Lasianthus chinensis	0.519225372
10035518	Lasianthus chinensis	0.531401384
12049243	Lasianthus chinensis	0.521875915
12041584	Lasianthus chinensis	0.535347643
11025973	Ficus hirta	0.31011772
12032761	Ficus hirta	0.305215635
12325391	Ficus hirta	0.337620579
12323900	Ficus hirta	0.337658261
11020703	Ficus hirta	0.306340718
12347890	Ficus hirta	0.360491432
12381026	Ficus hirta	0.304702
10040482	Ficus hirta	0.26809911
12331951	Ficus hirta	0.343394683
10012577	Ficus hirta	0.437237736
11032568	Ficus hirta	0.283913765
11046661	Ficus hirta	0.248632057
10011638	Ficus hirta	0.449232534
12099096	Ficus hirta	0.39993141
12322021	Ficus hirta	0.312963811
12323906	Ficus hirta	0.217678789
10047721	Ficus hirta	0.425507077
11032545	Ficus hirta	0.407932329
12344334	Ficus hirta	0.353987858
10012586	Ficus hirta	0.367069486
10047036	Ficus hirta	0.374407583
10041188	Elaeocarpus decipiens	0.586081626
12096325	Elaeocarpus decipiens	0.586006255
11026090	Elaeocarpus decipiens	0.591668913
12078157T	Elaeocarpus decipiens	0.588783874
11040448	Elaeocarpus decipiens	0.573112178
10034340	Elaeocarpus decipiens	0.633740404
12034908	Elaeocarpus decipiens	0.536380714
10041074	Elaeocarpus decipiens	0.58028227
10045184	Elaeocarpus decipiens	0.611267802
12036471	Elaeocarpus decipiens	0.56099429
12321879	Elaeocarpus decipiens	0.545250255
12061821	Elaeocarpus decipiens	0.455106098
12317261	Elaeocarpus decipiens	0.601260878
11041036	Elaeocarpus decipiens	0.605509289
11001716	Elaeocarpus decipiens	0.599506896
10041097	Elaeocarpus decipiens	0.560845279
10041080	Elaeocarpus decipiens	0.595243873
12092242	Elaeocarpus decipiens	0.590831523
12061703	Elaeocarpus decipiens	0.554310613
12095441	Elaeocarpus decipiens	0.548474576
12317260	Elaeocarpus decipiens	0.589856923
12000146	Elaeocarpus decipiens	0.537205144
12055834	Heteropanax brevipedicellatus	0.440783452
12080098	Heteropanax brevipedicellatus	0.439804
12034686	Heteropanax brevipedicellatus	0.393123393
12307658	Heteropanax brevipedicellatus	0.416902064
12056349	Heteropanax brevipedicellatus	0.352705028
11033141	Heteropanax brevipedicellatus	0.546187917
12332840	Heteropanax brevipedicellatus	0.410805894
12061149	Heteropanax brevipedicellatus	0.346653005
12348522	Heteropanax brevipedicellatus	0.276859292
10010132	Heteropanax brevipedicellatus	0.412384255
12020101	Heteropanax brevipedicellatus	0.320034552
11039197	Heteropanax brevipedicellatus	0.413950655
12076355	Heteropanax brevipedicellatus	0.417946382
12088051	Heteropanax brevipedicellatus	0.407169428
12348561	Heteropanax brevipedicellatus	0.358917521
12058278	Heteropanax brevipedicellatus	0.364224664
12078163	Heteropanax brevipedicellatus	0.351926275
12015472	Heteropanax brevipedicellatus	0.36725923
11028646	Heteropanax brevipedicellatus	0.33909416
12023437	Heteropanax brevipedicellatus	0.490274392
12078386	Heteropanax brevipedicellatus	0.384867747
12078387	Heteropanax brevipedicellatus	0.460769309
11038624	Heteropanax brevipedicellatus	0.360802425
10017652	Machilus breviflora	0.650619672
11036583	Machilus breviflora	0.607052897
12007215	Machilus breviflora	0.693576579
11032258	Machilus breviflora	0.67715761
12044527	Machilus breviflora	0.489932272
11017166	Machilus breviflora	0.626507333
12017283	Machilus breviflora	0.608108108
12096596	Machilus breviflora	0.511546942
11013957	Machilus breviflora	0.663802928
11042942	Machilus breviflora	0.618734593
12044043	Machilus breviflora	0.645794393
12075814	Machilus breviflora	0.625291553
12311917	Machilus breviflora	0.704526801
12314932	Machilus breviflora	0.681743996
12041233T	Machilus breviflora	0.569780321
12072979	Machilus breviflora	0.690369944
12342938	Machilus breviflora	0.63460585
12085912	Machilus breviflora	0.615431175
12085916	Machilus breviflora	0.642085188
11041276	Machilus breviflora	0.626160249
12084799	Machilus breviflora	0.651715702
12315513	Machilus breviflora	0.528147071
11031254	Machilus breviflora	0.474761255
11037590	Machilus breviflora	0.645471034
11022790	Machilus breviflora	0.673209549
12072718	Machilus breviflora	0.639412158
12074133	Machilus breviflora	0.661860058
12007103	Machilus breviflora	0.662639082
11022559	Machilus breviflora	0.6260405
12034972	Machilus breviflora	0.676783985
10007205	Ficus hispida	0.313496933
12389553	Ficus hispida	0.360233393
10007315	Ficus hispida	0.286293959
12048525	Ficus hispida	0.282992808
12091617	Ficus hispida	0.377804054
12048435	Ficus hispida	0.247855148
12048518	Ficus hispida	0.269311534
12048572	Ficus hispida	0.371962617
10027727	Ficus hispida	0.387711387
12091618	Ficus hispida	0.352401087
12048562	Ficus hispida	0.348358209
12075735	Ficus hispida	0.364012142
12091606	Ficus hispida	0.324283831
12091766	Ficus hispida	0.294708852
12388885	Ficus hispida	0.28717432
12388957	Ficus hispida	0.334567797
11025330	Meliosma fordii	0.427323831
12027370	Meliosma fordii	0.505894961
11027203	Meliosma fordii	0.412283263
11018754	Meliosma fordii	0.48362807
11005598	Meliosma fordii	0.533975936
10047851	Meliosma fordii	0.464475718
11003454	Meliosma fordii	0.526613283
12076930	Meliosma fordii	0.550808766
12083819	Meliosma fordii	0.455786496
12083820	Meliosma fordii	0.438962873
12019740	Meliosma fordii	0.391915641
11015170	Meliosma fordii	0.584906743
11029854	Meliosma fordii	0.495075707
11010803	Meliosma fordii	0.358513648
12341398	Meliosma fordii	0.410858144
11039423	Meliosma fordii	0.480784949
12017022	Meliosma fordii	0.590219014
10032953	Meliosma fordii	0.373242266
11028295	Meliosma fordii	0.50412175
11028277	Meliosma fordii	0.440463783
11006616	Meliosma fordii	0.509258322
12099813	Meliosma fordii	0.57016402
12322329	Meliosma fordii	0.488056586
12033920	Meliosma fordii	0.234721441
12076973	Meliosma fordii	0.514940528
10019952T	Meliosma fordii	0.438900747
12385516	Meliosma fordii	0.448644207
10032964	Meliosma fordii	0.450217518
12381684	Meliosma fordii	0.540618102
12066134	Garcinia multiflora	0.568638032
11010986T	Garcinia multiflora	0.598301423
11015946	Garcinia multiflora	0.572569735
12030795	Garcinia multiflora	0.573013906
12068065	Garcinia multiflora	0.610317975
11014006	Garcinia multiflora	0.565850502
10049428	Garcinia multiflora	0.606165709
12051500	Garcinia multiflora	0.639740687
12051451	Garcinia multiflora	0.624975533
12314810	Garcinia multiflora	0.590957878
10042957	Garcinia multiflora	0.613810252
12030897	Garcinia multiflora	0.620478575
11016833	Garcinia multiflora	0.579949887
11016806	Garcinia multiflora	0.558649351
11028671	Garcinia multiflora	0.601130637
11043513	Garcinia multiflora	0.575043253
10046267	Garcinia multiflora	0.585784565
11000225	Garcinia multiflora	0.601114525
12078158	Garcinia multiflora	0.593205996
10046271	Garcinia multiflora	0.611708974
11031264	Garcinia multiflora	0.520514391
12310659	Garcinia multiflora	0.717432196
10041930	Garcinia multiflora	0.584275959
12068053	Garcinia multiflora	0.592486103
10046360	Garcinia multiflora	0.592161299
12019621	Garcinia multiflora	0.63744528
11042719	Garcinia multiflora	0.597299842
12344423	Melastoma affine	0.363716732
12081996	Melastoma affine	0.454310868
12076979	Melastoma affine	0.423684278
12066988	Melastoma affine	0.317013772
12058148	Melastoma affine	0.427957467
12344417	Melastoma affine	0.399288383
12081988	Melastoma affine	0.829892966
12301355	Melastoma affine	0.529683174
12058074	Melastoma affine	0.457229372
12348469	Melastoma affine	0.428213428
12383494	Melastoma affine	0.428571429
12388880	Melastoma affine	0.415116088
12326640	Melastoma affine	0.419456216
12023284	Melastoma affine	0.412412506
12344403	Melastoma affine	0.360547945
12070321	Pterospermum heterophyllum	0.53538175
12004782	Pterospermum heterophyllum	0.547843223
12064573	Pterospermum heterophyllum	0.523559759
12038547	Pterospermum heterophyllum	0.526624678
12072514	Pterospermum heterophyllum	0.52218991
12035726	Pterospermum heterophyllum	0.537991816
12077844	Pterospermum heterophyllum	0.538578632
12309643	Ormosia fordiana	0.508378836
11009091	Ormosia fordiana	0.506645866
11005073	Ormosia fordiana	0.50426892
11028299	Ormosia fordiana	0.428632754
12340879	Ormosia fordiana	0.414951534
11047887	Ormosia fordiana	0.393931979
11045112	Ormosia fordiana	0.348469161
12302973	Ormosia fordiana	0.655088246
12061286	Ormosia fordiana	0.518999304
12348183	Ormosia fordiana	0.444136094
10034604	Ormosia fordiana	0.493906645
12340897	Ormosia fordiana	0.524833353
12306097	Ormosia fordiana	0.488056991
11005088	Ormosia fordiana	0.48263416
11041043	Ormosia fordiana	0.597774461
12306033	Ormosia fordiana	0.358200324
12008183	Ormosia fordiana	0.376282831
12335012	Ormosia fordiana	0.423249186
10030343	Ormosia fordiana	0.609032816
10046998	Ormosia fordiana	0.463799611
11028297	Ormosia fordiana	0.426221151
12340893	Ormosia fordiana	0.493562232
12301300	Ormosia fordiana	0.516528127
12315071	Cyclobalanopsis chungii	0.600450268
12030480	Cyclobalanopsis chungii	0.644516588
10019851T	Cyclobalanopsis chungii	0.705190708
12025844	Cyclobalanopsis chungii	0.642447111
12035167	Cyclobalanopsis chungii	0.625513171
12020616	Cyclobalanopsis chungii	0.604458963
12078291	Cyclobalanopsis chungii	0.621251481
12036452	Cyclobalanopsis chungii	0.646311505
12328946	Cyclobalanopsis chungii	0.623942538
12023462	Cyclobalanopsis chungii	0.615671642
12057846	Cyclobalanopsis chungii	0.602563612
12034689	Cyclobalanopsis chungii	0.581707
12052278	Cyclobalanopsis chungii	0.624688701
12301839	Cyclobalanopsis chungii	0.64785224
10041185	Cyclobalanopsis chungii	0.595204613
12309295	Cyclobalanopsis chungii	0.594432766
12324693	Cyclobalanopsis chungii	0.652134174
12039588	Cyclobalanopsis chungii	0.665980019
12317831	Cyclobalanopsis chungii	0.632618606
10041115	Cyclobalanopsis chungii	0.59698499
12307595	Cyclobalanopsis chungii	0.629284561
12060067	Cyclobalanopsis chungii	0.621183628
12027215	Cyclobalanopsis chungii	0.64196316
12318402	Cyclobalanopsis chungii	0.620471173
12316679	Cyclobalanopsis chungii	0.666896322
12324724	Cyclobalanopsis chungii	0.668909937
12341939	Cyclobalanopsis chungii	0.667115408
12328940	Canarium album	0.595173256
10038483	Canarium album	0.412415975
12077136	Canarium album	0.285449132
12314523	Canarium album	0.402071304
11049673	Canarium album	0.476549755
11029268	Canarium album	0.404837014
12086680	Canarium album	0.486481364
12099996T	Canarium album	0.425179417
11023168	Canarium album	0.517828666
12382619	Canarium album	0.288968655
11020131	Canarium album	0.500276917
11016528	Canarium album	0.6207083
12082718	Canarium album	0.311396179
12380746	Canarium album	0.436347618
10015094	Canarium album	0.367244526
12010041	Canarium album	0.61330975
12082731	Canarium album	0.366811664
11049482	Canarium album	0.526467998
12382609	Canarium album	0.345632155
11015985	Canarium album	0.54023872
12014265	Canarium album	0.402040233
11038302	Canarium album	0.360427876
12085208	Canarium album	0.527953001
12099876	Callicarpa peichieniana	0.654853379
11030369	Callicarpa peichieniana	0.488859871
11049479	Callicarpa peichieniana	0.540285801
12039144	Callicarpa peichieniana	0.56730618
12078502	Callicarpa peichieniana	0.593803707
11026428	Callicarpa peichieniana	0.471176275
12078490	Callicarpa peichieniana	0.540653814
12021712	Callicarpa peichieniana	0.576838032
12058506	Callicarpa peichieniana	0.547074871
12058090	Callicarpa peichieniana	0.554261761
12078657	Callicarpa peichieniana	0.542028235
10010122	Callicarpa peichieniana	0.487570503
12078783	Callicarpa peichieniana	0.552502257
10036973	Callicarpa peichieniana	0.509925788
11030308	Callicarpa peichieniana	0.592699258
12018966	Callicarpa peichieniana	0.501731075
12344739	Callicarpa peichieniana	0.599739244
12081945	Callicarpa peichieniana	0.541764832
11049840	Callicarpa peichieniana	0.51296363
11041330	Callicarpa peichieniana	0.484350262
12078650	Callicarpa peichieniana	0.425180061
12341234	Callicarpa peichieniana	0.507343318
12095511	Callicarpa peichieniana	0.602275575
11035229	Callicarpa peichieniana	0.521933751
12089520	Callicarpa peichieniana	0.561305621
11015455	Callicarpa peichieniana	0.527228035
10033155	Diplospora dubia	0.556548131
11003505	Diplospora dubia	0.505913944
12325368	Diplospora dubia	0.54250797
11003430	Diplospora dubia	0.599316158
12305303	Diplospora dubia	0.522516083
12088381	Diplospora dubia	0.469671114
12011027	Diplospora dubia	0.624600026
12304460	Diplospora dubia	0.545228771
12316307	Diplospora dubia	0.545894808
12340802	Diplospora dubia	0.563372718
12081342	Diplospora dubia	0.534836433
12010698	Diplospora dubia	0.481908921
11009826	Diplospora dubia	0.547017311
12080303	Diplospora dubia	0.543125353
12300567	Diplospora dubia	0.591494261
12049267	Diplospora dubia	0.609978308
12312767	Diplospora dubia	0.534285714
12340816	Diplospora dubia	0.599260559
12073220	Diplospora dubia	0.555607991
12381678	Diplospora dubia	0.572503602
12085451	Diplospora dubia	0.515738168
12049367	Diplospora dubia	0.588226084
12049349	Diplospora dubia	0.535717692
12039843	Diplospora dubia	0.527589528
12316015	Diplospora dubia	0.54195833
12017110	Diplospora dubia	0.558690569
11006772	Diplospora dubia	0.573526762
12055607	Diplospora dubia	0.492759028
12041857	Diplospora dubia	0.494018609
12023434	Ilex memecylifolia	0.612453997
10010016	Ilex memecylifolia	0.62995368
11031852	Ilex memecylifolia	0.657359711
12090456	Ilex memecylifolia	0.622288388
11033348	Ilex memecylifolia	0.549435522
12334188	Ilex memecylifolia	0.566328523
12097767	Ilex memecylifolia	0.630195081
11016670	Ilex memecylifolia	0.568462864
12060727	Ilex memecylifolia	0.599952061
11038600	Ilex memecylifolia	0.628706669
11011337	Ilex memecylifolia	0.572896883
12064221	Ilex memecylifolia	0.639843976
12067733	Ilex memecylifolia	0.556042032
11026437	Ilex memecylifolia	0.635406461
12046766	Ilex memecylifolia	0.569666409
12322716	Ilex memecylifolia	0.554318739
12300565	Ilex memecylifolia	0.632997865
11001650	Ilex memecylifolia	0.593841355
12055422	Ilex memecylifolia	0.630023883
10034851	Ilex memecylifolia	0.670823558
12089144	Ilex memecylifolia	0.560702974
12040745	Ilex memecylifolia	0.593813415
12073134	Ilex memecylifolia	0.531636585
12086957	Ilex memecylifolia	0.619667517
12075739	Ilex memecylifolia	0.611495036
12302977	Ilex memecylifolia	0.627277496
12305524	Ilex memecylifolia	0.597324627
11027212	Ilex memecylifolia	0.636913409
11038670	Ilex memecylifolia	0.56159153
12055424	Ilex memecylifolia	0.698441926
11037838	Ilex memecylifolia	0.62112065
11033332	Ilex memecylifolia	0.611975765
12055604	Ilex memecylifolia	0.588231448
12074032	Ilex memecylifolia	0.602732596
11033388	Ilex memecylifolia	0.565025818
12305432	Ilex memecylifolia	0.607207863
11017227	Ilex memecylifolia	0.619782683
11009980	Ilex memecylifolia	0.605532171
12058690	Ilex memecylifolia	0.592749565
12323512	Ilex memecylifolia	0.617578894
12089063	Ilex memecylifolia	0.619153675
12072254T	Ilex memecylifolia	0.624124625
12046621	Ilex memecylifolia	0.656740123
10019927	Ilex memecylifolia	0.621960114
12048606	Ilex memecylifolia	0.586187666
11007433	Ilex memecylifolia	0.617143926
12067745	Ilex memecylifolia	0.54905693
12083093	Ilex memecylifolia	0.574597541
12086834	Ilex memecylifolia	0.662053466
12055704	Ilex memecylifolia	0.593640553
12093971	Ilex memecylifolia	0.569494473
12325454	Ilex memecylifolia	0.578009818
12078775	Ilex memecylifolia	0.589897191
12084863	Ilex memecylifolia	0.586998469
10049528	Ilex memecylifolia	0.589967921
12061807	Ilex memecylifolia	0.545869849
11017670	Ilex memecylifolia	0.550448079
12088335	Ilex memecylifolia	0.664048978
12076406	Ilex memecylifolia	0.623106465
11016544	Ilex memecylifolia	0.595930233
12097755	Ilex memecylifolia	0.72303523
12081810	Pittosporum glabratum	0.564152562
12024900	Pittosporum glabratum	0.616485014
12347317	Pittosporum glabratum	0.572088956
12347136	Pittosporum glabratum	0.556561086
12305395	Pittosporum glabratum	0.608058608
12305440	Pittosporum glabratum	0.589358416
12348140	Pittosporum glabratum	0.542051713
10041506	Pittosporum glabratum	0.528273436
12305252	Pittosporum glabratum	0.596908442
12305033	Pittosporum glabratum	0.61401793
12082995	Pittosporum glabratum	0.64145844
10043722	Pittosporum glabratum	0.608282361
11004453	Pittosporum glabratum	0.580804266
11025278	Pittosporum glabratum	0.627742826
12051662	Ormosia glaberrima	0.538030275
12060637	Ormosia glaberrima	0.591357521
12047092	Ormosia glaberrima	0.70163652
12088153	Ormosia glaberrima	0.520471778
12022969	Ormosia glaberrima	0.598311745
12343238	Ormosia glaberrima	0.601898067
11029341	Ormosia glaberrima	0.506160557
12060076	Ormosia glaberrima	0.608484631
12055855	Ormosia glaberrima	0.464561937
12084273	Ormosia glaberrima	0.580062072
11029217	Ormosia glaberrima	0.572726561
12382632	Ormosia glaberrima	0.595240437
12020472	Ormosia glaberrima	0.564164371
12048542	Ormosia glaberrima	0.56357153
12068031	Ormosia glaberrima	0.541305402
12346847	Ormosia glaberrima	0.634438674
12066344	Ormosia glaberrima	0.500569599
12382717	Ormosia glaberrima	0.572474378
12024879	Ormosia glaberrima	0.551998074
12056064	Ormosia glaberrima	0.531472868
12033013	Ormosia glaberrima	0.566628539
12039138	Ormosia glaberrima	0.593507711
12065900	Ormosia glaberrima	0.574219367
12069597	Ormosia glaberrima	0.545792191
12078799	Ormosia glaberrima	0.593772384
12059990	Ormosia glaberrima	0.60775588
10036789	Symplocos lancifolia	0.464084685
12065023	Symplocos lancifolia	0.481114259
12310096	Symplocos lancifolia	0.571298934
12084633	Symplocos lancifolia	0.480921686
11040169	Symplocos lancifolia	0.442261727
10031814	Symplocos lancifolia	0.449006699
12030612	Symplocos lancifolia	0.492553984
10045234	Symplocos lancifolia	0.399198808
12030505	Symplocos lancifolia	0.524140595
12089502	Symplocos lancifolia	0.437766411
12061306	Symplocos lancifolia	0.526831871
12000303	Symplocos lancifolia	0.456474906
12051385	Symplocos lancifolia	0.581699346
11047884	Symplocos lancifolia	0.522815971
12073076T	Symplocos lancifolia	0.762733232
10031420	Symplocos lancifolia	0.517331678
12346257	Symplocos lancifolia	0.469806837
12310017	Symplocos lancifolia	0.599513589
12047841	Symplocos lancifolia	0.475373188
10015006	Symplocos lancifolia	0.434664092
11047764	Symplocos lancifolia	0.435231255
12034724	Symplocos lancifolia	0.503697617
12089076	Symplocos lancifolia	0.552684648
12065641	Symplocos lancifolia	0.579942184
12061253	Symplocos lancifolia	0.511756508
12089584	Symplocos lancifolia	0.438915025
10049531	Symplocos lancifolia	0.425493716
12349023	Symplocos lancifolia	0.457349398
12346486	Symplocos lancifolia	0.522622193
12091607	Randia canthioides	0.647811305
12343231	Randia canthioides	0.635643315
11037699	Randia canthioides	0.653814331
11031980	Randia canthioides	0.652346951
10019809T	Randia canthioides	0.702756508
11031812	Randia canthioides	0.612859283
12328357	Randia canthioides	0.534414513
12341077	Randia canthioides	0.537563651
11041434	Randia canthioides	0.672543419
11025978	Randia canthioides	0.49778789
12095796	Randia canthioides	0.660038241
12300629	Randia canthioides	0.633897671
11014057	Randia canthioides	0.569088186
11020988	Randia canthioides	0.647199236
12045549	Randia canthioides	0.57423554
12032272	Randia canthioides	0.525559223
12057993	Randia canthioides	0.659567218
12321806	Randia canthioides	0.626226583
12031305	Randia canthioides	0.648861992
12039131	Randia canthioides	0.614551877
11032125	Randia canthioides	0.640727355
12334533	Randia canthioides	0.4976517
11017952	Randia canthioides	0.628751239
12030088	Randia canthioides	0.635439204
11039140	Randia canthioides	0.629424944
11011601	Randia canthioides	0.549725213
11014563	Randia canthioides	0.585536439
12089281	Syzygium kwangtungense	0.654826857
12056944	Syzygium kwangtungense	0.624330994
12068595	Syzygium kwangtungense	0.599950273
12301905	Syzygium kwangtungense	0.606188621
12039363	Syzygium kwangtungense	0.632760532
12040758	Syzygium kwangtungense	0.633113738
12066390	Syzygium kwangtungense	0.557310961
12328589	Syzygium kwangtungense	0.596677939
12306938	Syzygium kwangtungense	0.646616541
12084230	Syzygium kwangtungense	0.65134677
12040680	Syzygium kwangtungense	0.635728792
12072953	Syzygium kwangtungense	0.623839609
12066324	Syzygium kwangtungense	0.557748599
12041025	Syzygium kwangtungense	0.622129558
12056961	Syzygium kwangtungense	0.651487233
11026547	Syzygium kwangtungense	0.64215195
10044719	Syzygium kwangtungense	0.64098579
11016559	Syzygium kwangtungense	0.635595871
11026115T	Syzygium kwangtungense	0.623524361
12082863	Syzygium kwangtungense	0.626196669
12019937	Syzygium kwangtungense	0.659500752
12045216	Syzygium kwangtungense	0.6352
12328216	Syzygium kwangtungense	0.635682963
10041880	Syzygium kwangtungense	0.6892707
10045410	Syzygium kwangtungense	0.628748527
12066391	Syzygium kwangtungense	0.522794411
12035672	Beilschmiedia fordii	0.642259611
12325155	Beilschmiedia fordii	0.608334639
12058266	Beilschmiedia fordii	0.58452795
12063383	Beilschmiedia fordii	0.616500312
12303830	Beilschmiedia fordii	0.631086142
12096504	Beilschmiedia fordii	0.651911111
12346105	Beilschmiedia fordii	0.618358351
11017346	Beilschmiedia fordii	0.652902082
12343675	Beilschmiedia fordii	0.593071959
12035671	Beilschmiedia fordii	0.598075229
11028718	Beilschmiedia fordii	0.645533446
11032020	Beilschmiedia fordii	0.626475639
11012998	Beilschmiedia fordii	0.630057405
12346849	Beilschmiedia fordii	0.635076184
11035758	Beilschmiedia fordii	0.615506329
12058257	Beilschmiedia fordii	0.573740098
12325821	Beilschmiedia fordii	0.65377456
12344850	Beilschmiedia fordii	0.664415383
12348748	Beilschmiedia fordii	0.661357859
12320301	Beilschmiedia fordii	0.607013532
12081055	Beilschmiedia fordii	0.747976454
12334079	Beilschmiedia fordii	0.740079198
11032261	Beilschmiedia fordii	0.624591694
12058285	Beilschmiedia fordii	0.632201806
12025705	Beilschmiedia fordii	0.623032772
12018488	Camellia semiserrata	0.586745214
10019842	Camellia semiserrata	0.571736908
12055705	Camellia semiserrata	0.552230333
11028879	Camellia semiserrata	0.564751197
12061144	Camellia semiserrata	0.521404884
12035176	Camellia semiserrata	0.53071108
10019919	Camellia semiserrata	0.737596179
12026558	Camellia semiserrata	0.534080138
11039892	Camellia semiserrata	0.568108292
12051578	Camellia semiserrata	0.561541708
11013951	Camellia semiserrata	0.577627584
12090138	Camellia semiserrata	0.604400284
12051742	Camellia semiserrata	0.588184686
12088952	Camellia semiserrata	0.604077094
12068928	Camellia semiserrata	0.577610536
12037166	Camellia semiserrata	0.563615171
12034902	Camellia semiserrata	0.554889814
11010125	Camellia semiserrata	0.655216862
12057950	Camellia semiserrata	0.584252157
12078723	Camellia semiserrata	0.51337643
12081027	Camellia semiserrata	0.554721061
12021781	Camellia semiserrata	0.57995992
12341340	Camellia semiserrata	0.645453516
12051309	Camellia semiserrata	0.588405797
12026510	Camellia semiserrata	0.616891458
12059598	Camellia semiserrata	0.57565174
12024184	Madhuca hainanensis	0.561173425
11008210	Madhuca hainanensis	0.529146588
12010960	Madhuca hainanensis	0.608504692
12030595	Madhuca hainanensis	0.612489428
12072128	Madhuca hainanensis	0.537374893
10015251	Madhuca hainanensis	0.582459468
12054157	Madhuca hainanensis	0.628308844
10012502	Madhuca hainanensis	0.542681968
12047997	Madhuca hainanensis	0.476033711
12016011	Madhuca hainanensis	0.587160104
12010176	Madhuca hainanensis	0.589252123
12054132	Madhuca hainanensis	0.611767941
12071798	Madhuca hainanensis	0.568864129
12013896	Madhuca hainanensis	0.517960989
12071933	Madhuca hainanensis	0.527386714
12039328	Madhuca hainanensis	0.819979613
12034412	Madhuca hainanensis	0.597873418
12016115	Madhuca hainanensis	0.558297568
12089431	Madhuca hainanensis	0.584302326
12005851	Madhuca hainanensis	0.610607118
12049405	Madhuca hainanensis	0.53471564
12041588	Madhuca hainanensis	0.688956863
11030460	Madhuca hainanensis	0.585471042
10015264	Madhuca hainanensis	0.5704865
12072168	Madhuca hainanensis	0.454745789
12035015	Madhuca hainanensis	0.589802388
11018676	Madhuca hainanensis	0.533450229
12095124	Madhuca hainanensis	0.501587945
12016073	Madhuca hainanensis	0.568265683
12072226	Madhuca hainanensis	0.636689475
11044694	Castanopsis nigrescens	0.530351248
10045823	Castanopsis nigrescens	0.556237812
12003240	Castanopsis nigrescens	0.504524585
12003167	Castanopsis nigrescens	0.557192975
12061811	Castanopsis nigrescens	0.450519333
12058736	Castanopsis nigrescens	0.563495473
12072245	Castanopsis nigrescens	0.619259071
12320788	Castanopsis nigrescens	0.533832714
12061819	Castanopsis nigrescens	0.507728202
10038115	Castanopsis nigrescens	0.548361238
12323048	Castanopsis nigrescens	0.498870332
11005405	Castanopsis nigrescens	0.469111591
12030182	Castanopsis nigrescens	0.580193086
12058711	Castanopsis nigrescens	0.542910903
12066918	Castanopsis nigrescens	0.509758385
12328722	Castanopsis nigrescens	0.559627634
11004551	Castanopsis nigrescens	0.489907121
12058070	Castanopsis nigrescens	0.573639685
10042958	Castanopsis nigrescens	0.553724367
12066335	Castanopsis nigrescens	0.497703497
12301296	Castanopsis nigrescens	0.521367188
12051774	Castanopsis nigrescens	0.548188749
12089221	Castanopsis nigrescens	0.532790989
12056032	Castanopsis nigrescens	0.607553438
12014290	Calophyllum membranaceum	0.638700947
11031597	Calophyllum membranaceum	0.696678717
12042228	Calophyllum membranaceum	0.608885652
12324867	Calophyllum membranaceum	0.674162513
12041392	Calophyllum membranaceum	0.596622529
12324871	Calophyllum membranaceum	0.674660718
11008234	Calophyllum membranaceum	0.673546274
12084153	Calophyllum membranaceum	0.669730904
12389524	Calophyllum membranaceum	0.595829265
11045208	Calophyllum membranaceum	0.493183322
12041395	Calophyllum membranaceum	0.613922199
12011189	Calophyllum membranaceum	0.605338809
12327212	Illicium dunnianum	0.612252521
12073046	Illicium dunnianum	0.615229789
12073099	Illicium dunnianum	0.561516182
12328488	Illicium dunnianum	0.581265982
11017263	Illicium dunnianum	0.631392219
11035764	Illicium dunnianum	0.573206876
12021246	Illicium dunnianum	0.556740289
12305961	Illicium dunnianum	0.560763889
12073123	Illicium dunnianum	0.570507655
12089154	Illicium dunnianum	0.620177493
12323027	Illicium dunnianum	0.624219849
11033367	Illicium dunnianum	0.608912919
12343832	Illicium dunnianum	0.593184412
11038931	Illicium dunnianum	0.631246907
10019729	Illicium dunnianum	0.591296296
12073063	Illicium dunnianum	0.547710272
12073138	Illicium dunnianum	0.600068776
12033825	Illicium dunnianum	0.598268988
12073142	Illicium dunnianum	0.616561902
12329989	Illicium dunnianum	0.625395932
11038800	Illicium dunnianum	0.604011887
12095928	Illicium dunnianum	0.514061603
11025442	Illicium dunnianum	0.598828697
12021938	Syzygium hancei	0.664939909
12005956	Syzygium hancei	0.646781578
12027417	Syzygium hancei	0.568761321
10031792	Syzygium hancei	0.663129745
12051417	Syzygium hancei	0.634909562
11002130	Syzygium hancei	0.645827954
12030535	Syzygium hancei	0.661180249
12058523	Syzygium hancei	0.467318982
12063328	Syzygium hancei	0.657110164
12321908	Syzygium hancei	0.634651042
10049542	Syzygium hancei	0.637700123
12019943	Syzygium hancei	0.658674619
12340045	Syzygium hancei	0.567574002
12328287	Syzygium hancei	0.629720381
11001659	Syzygium hancei	0.644662921
12020721	Syzygium hancei	0.635081722
12036431	Syzygium hancei	0.579372905
12321178	Syzygium hancei	0.632313446
10042969	Syzygium hancei	0.662739174
12036459	Syzygium hancei	0.644716782
12068456	Syzygium hancei	0.652229006
12088603	Syzygium hancei	0.604826047
11025539	Syzygium hancei	0.586153126
10049568T	Syzygium hancei	0.629114396
12328717	Syzygium hancei	0.476142893
12073597	Syzygium hancei	0.59613173
12312021	Syzygium hancei	0.587222177
12056521	Syzygium hancei	0.624900942
12382573	Syzygium hancei	0.588633161
11001657	Syzygium hancei	0.635421605
12089516	Craibiodendron stellatum	0.598897073
12314636	Craibiodendron stellatum	0.590363427
11016574	Craibiodendron stellatum	0.424626702
11027751	Craibiodendron stellatum	0.548983308
12073918	Craibiodendron stellatum	0.560076201
12029400	Craibiodendron stellatum	0.528770736
12049916	Craibiodendron stellatum	0.529117379
12039217	Craibiodendron stellatum	0.556662491
12328651	Craibiodendron stellatum	0.490906628
12328963	Craibiodendron stellatum	0.546855698
12078196	Craibiodendron stellatum	0.365488303
11019285	Craibiodendron stellatum	0.558864906
12043969	Craibiodendron stellatum	0.590259654
12088820	Craibiodendron stellatum	0.483692604
12088948	Craibiodendron stellatum	0.515036043
11035158	Craibiodendron stellatum	0.584852059
12040789	Craibiodendron stellatum	0.494813098
12074652	Craibiodendron stellatum	0.523675903
12043819	Craibiodendron stellatum	0.626530568
12344793	Craibiodendron stellatum	0.564855456
11026423	Craibiodendron stellatum	0.557901472
11026008	Craibiodendron stellatum	0.496938609
12328646	Craibiodendron stellatum	0.469353266
11030084	Craibiodendron stellatum	0.489202517
12014980	Craibiodendron stellatum	0.549251668
12097433	Craibiodendron stellatum	0.54824772
12073412	Craibiodendron stellatum	0.514530777
12031598	Craibiodendron stellatum	0.547004903
12036723	Castanopsis hystrix	0.555154372
12078681	Castanopsis hystrix	0.58592259
12301318	Castanopsis hystrix	0.612961741
12056035	Castanopsis hystrix	0.585952385
12030564	Castanopsis hystrix	0.483617626
12078372	Castanopsis hystrix	0.526830146
10049582	Castanopsis hystrix	0.567070366
12027455	Castanopsis hystrix	0.600135893
12068050	Castanopsis hystrix	0.541121495
12040711	Castanopsis hystrix	0.476094675
12052238	Castanopsis hystrix	0.520746811
12037428	Castanopsis hystrix	0.501946092
12038707	Castanopsis hystrix	0.574028378
12027378	Castanopsis hystrix	0.570426551
12068524	Castanopsis hystrix	0.533140398
12039910	Castanopsis hystrix	0.576040825
12062388	Castanopsis hystrix	0.510038746
12030180	Castanopsis hystrix	0.596897186
10034398	Castanopsis hystrix	0.541143444
12068463	Castanopsis hystrix	0.519386021
12333344	Sloanea sinensis	0.564242124
12324592	Sloanea sinensis	0.596552937
11038331	Sloanea sinensis	0.692233478
12333748	Sloanea sinensis	0.529164544
11013534	Sloanea sinensis	0.554700978
12342082	Sloanea sinensis	0.602569322
11018765	Sloanea sinensis	0.570225612
11038915	Sloanea sinensis	0.581655481
10014610	Sloanea sinensis	0.573456175
11038347	Sloanea sinensis	0.584037451
12010987	Sloanea sinensis	0.607378503
12348524	Sloanea sinensis	0.575509284
12342377	Sloanea sinensis	0.582106859
10017663	Sloanea sinensis	0.579281603
10015030	Sloanea sinensis	0.555375486
11017895	Sloanea sinensis	0.593623834
11041275	Sloanea sinensis	0.60887341
10019916	Sloanea sinensis	0.586013272
11015898	Sloanea sinensis	0.531847621
11029584	Sloanea sinensis	0.532412825
12334679	Sloanea sinensis	0.492974954
12052063	Sloanea sinensis	0.604774224
12040189	Sloanea sinensis	0.563317126
11023639	Ternstroemia gymnanthera	0.725898183
12000372	Ternstroemia gymnanthera	0.596837192
10036249	Ternstroemia gymnanthera	0.608998838
12040663	Ternstroemia gymnanthera	0.612010598
12051659	Ternstroemia gymnanthera	0.656871371
10034862	Ternstroemia gymnanthera	0.605818282
12059424	Ternstroemia gymnanthera	0.64447559
12034971	Ternstroemia gymnanthera	0.623245962
11049409	Ternstroemia gymnanthera	0.603783337
12055162	Ternstroemia gymnanthera	0.61405596
11048708	Ternstroemia gymnanthera	0.657622466
11035760	Ternstroemia gymnanthera	0.585547737
11001596	Ternstroemia gymnanthera	0.597595482
12086514	Ternstroemia gymnanthera	0.598710574
11047561	Ternstroemia gymnanthera	0.644242911
11049791	Ternstroemia gymnanthera	0.617282756
12086920	Ternstroemia gymnanthera	0.594340587
11017103	Ternstroemia gymnanthera	0.542044554
12096311	Ternstroemia gymnanthera	0.631986848
12061250	Ternstroemia gymnanthera	0.619000787
10046925	Ternstroemia gymnanthera	0.62555351
12000298	Ternstroemia gymnanthera	0.585196043
11015579	Ternstroemia gymnanthera	0.609634997
12087005	Ternstroemia gymnanthera	0.624727526
12063133	Ternstroemia gymnanthera	0.607790576
12004196	Ternstroemia gymnanthera	0.634084507
10034510	Ternstroemia gymnanthera	0.632403328
11026696	Ternstroemia gymnanthera	0.602756508
11015936	Cyclobalanopsis hui	0.567592026
12055712	Cyclobalanopsis hui	0.523357537
12073141	Cyclobalanopsis hui	0.60282436
11028294	Cyclobalanopsis hui	0.61058624
11016527	Cyclobalanopsis hui	0.620992992
12304645	Cyclobalanopsis hui	0.594832041
12099838	Cyclobalanopsis hui	0.630685326
12323423	Cyclobalanopsis hui	0.589993502
12304607	Cyclobalanopsis hui	0.684242395
12322253	Cyclobalanopsis hui	0.542244506
12304681	Cyclobalanopsis hui	0.632037857
12075357	Cyclobalanopsis hui	0.624014418
11037555	Cyclobalanopsis hui	0.517872421
12061822	Cyclobalanopsis hui	0.534937187
12073056	Cyclobalanopsis hui	0.560351938
12303366	Cyclobalanopsis hui	0.590867322
12021341	Cyclobalanopsis hui	0.698852506
12073026	Cyclobalanopsis hui	0.629796242
11015945	Cyclobalanopsis hui	0.537352208
12073030	Cyclobalanopsis hui	0.604263566
11026964	Cyclobalanopsis hui	0.566697332
12348750	Cyclobalanopsis hui	0.563134331
12083076	Cyclobalanopsis hui	0.657388316
10019880	Cyclobalanopsis hui	0.646948577
12041224	Cyclobalanopsis hui	0.637708679
12074636	Cyclobalanopsis hui	0.619918033
12012457	Cyclobalanopsis hui	0.649933621
12046729	Cyclobalanopsis hui	0.620479838
12074867	Cyclobalanopsis hui	0.616412776
12073035	Cyclobalanopsis hui	0.599613546
11037423	Cyclobalanopsis hui	0.614869798
12046712	Cyclobalanopsis hui	0.608020504
12387038	Cyclobalanopsis hui	0.630623262
12344831	Cyclobalanopsis hui	0.681909548
12300055	Cyclobalanopsis hui	0.558277032
12084103	Cyclobalanopsis hui	0.555828332
11027746	Daphniphyllum oldhami	0.505403752
10035327	Daphniphyllum oldhami	0.450571984
10031760	Daphniphyllum oldhami	0.474288542
11005080	Daphniphyllum oldhami	0.459662418
10037674	Daphniphyllum oldhami	0.511589851
12312614	Daphniphyllum oldhami	0.524624735
11029303	Daphniphyllum oldhami	0.470784024
11047979	Daphniphyllum oldhami	0.528935796
11004573	Daphniphyllum oldhami	0.446988062
11029322	Daphniphyllum oldhami	0.467631103
12305520	Daphniphyllum oldhami	0.418131752
12008557	Daphniphyllum oldhami	0.458024612
11005106	Daphniphyllum oldhami	0.472162279
10031404	Daphniphyllum oldhami	0.487741819
10034871	Daphniphyllum oldhami	0.469414037
11005455	Daphniphyllum oldhami	0.465736419
11042987	Daphniphyllum oldhami	0.555863434
10036963	Daphniphyllum oldhami	0.434971175
12322048	Daphniphyllum oldhami	0.532847281
12027298	Daphniphyllum oldhami	0.503930296
12066186	Daphniphyllum oldhami	0.498755703
11029271	Daphniphyllum oldhami	0.465791567
11006684	Daphniphyllum oldhami	0.464199127
12081693	Daphniphyllum oldhami	0.451421096
10030194	Daphniphyllum oldhami	0.536934814
11005115	Daphniphyllum oldhami	0.446297143
11006635	Daphniphyllum oldhami	0.539957939
10046770	Daphniphyllum oldhami	0.406336512
10046674	Daphniphyllum oldhami	0.529787234
12304723	Elaeocarpus chinensis	0.510604099
12041223	Elaeocarpus chinensis	0.513004836
10036907	Elaeocarpus chinensis	0.582696848
12301254	Elaeocarpus chinensis	0.558936755
11006617	Elaeocarpus chinensis	0.590524401
12306841	Elaeocarpus chinensis	0.570617525
10031733	Elaeocarpus chinensis	0.602661813
10012923	Elaeocarpus chinensis	0.619559518
12315447	Elaeocarpus chinensis	0.572450591
11005415	Elaeocarpus chinensis	0.549814014
11033327	Elaeocarpus chinensis	0.580017613
12328893	Elaeocarpus chinensis	0.596885596
10045291	Elaeocarpus chinensis	0.548375748
12346094	Elaeocarpus chinensis	0.577427356
11044064	Elaeocarpus chinensis	0.514795074
11005547	Elaeocarpus chinensis	0.588555195
11000413	Elaeocarpus chinensis	0.559233926
11019341	Elaeocarpus chinensis	0.588547515
10010071	Elaeocarpus chinensis	0.594133907
11028891	Elaeocarpus chinensis	0.590797761
12046612	Elaeocarpus chinensis	0.51047845
11018658	Litsea greenmaniana	0.641291811
12310002	Litsea greenmaniana	0.622898767
10045231	Litsea greenmaniana	0.662209988
12058589	Litsea greenmaniana	0.590835753
12030567	Litsea greenmaniana	0.687693441
11015854	Litsea greenmaniana	0.635350683
12321749	Litsea greenmaniana	0.584340426
12319529T	Litsea greenmaniana	0.676637751
11044094	Litsea greenmaniana	0.637885127
12099557	Litsea greenmaniana	0.659362983
12327553	Litsea greenmaniana	0.670682731
10044172	Litsea greenmaniana	0.652420307
11015930	Litsea greenmaniana	0.661685967
12306886	Litsea greenmaniana	0.594474638
10039547	Litsea greenmaniana	0.628787879
12334471	Litsea greenmaniana	0.60418856
12321332	Litsea greenmaniana	0.630104083
12311806	Litsea greenmaniana	0.679908121
12058087	Litsea greenmaniana	0.638644325
12058563	Litsea greenmaniana	0.607757595
11031564T	Litsea greenmaniana	0.63450668
12320641	Litsea greenmaniana	0.673788265
11031819	Litsea greenmaniana	0.607936508
12059417	Litsea greenmaniana	0.649426632
11015983	Litsea greenmaniana	0.665937591
12318704	Litsea greenmaniana	0.661811083
11013641	Litsea greenmaniana	0.628265377
12002934	Litsea greenmaniana	0.664656719
12081872	Schoepfia chinensis	0.541102078
12027434	Schoepfia chinensis	0.480668258
10041281	Schoepfia chinensis	0.61933499
12040585	Schoepfia chinensis	0.604040785
11003596	Schoepfia chinensis	0.501056801
11026401	Schoepfia chinensis	0.576573011
12319205	Schoepfia chinensis	0.497880458
12318890	Schoepfia chinensis	0.459369025
12318792	Schoepfia chinensis	0.495589093
12043767	Schoepfia chinensis	0.526025122
11017206	Schoepfia chinensis	0.644771723
12382027	Schoepfia chinensis	0.65172646
12305523	Schoepfia chinensis	0.650076738
12318875	Schoepfia chinensis	0.476305929
10032694	Schoepfia chinensis	0.628470032
12000395	Schoepfia chinensis	0.643348018
12013051	Schoepfia chinensis	0.668413957
12318766	Schoepfia chinensis	0.447673172
12341376	Schoepfia chinensis	0.460651706
12319094	Schoepfia chinensis	0.640384113
12319061	Schoepfia chinensis	0.651077737
12018031	Schoepfia chinensis	0.674382549
12081275	Schoepfia chinensis	0.425002393
10033076	Schoepfia chinensis	0.545350375
12098475	Schoepfia chinensis	0.614480834
12382671	Schoepfia chinensis	0.658614282
12096199	Schoepfia chinensis	0.440004873
12347212	Schoepfia chinensis	0.591070163
12049344	Schoepfia chinensis	0.533752985
12333578	Schoepfia chinensis	0.285455369
12325343	Schoepfia chinensis	0.497723824
12304441	Schoepfia chinensis	0.606222596
12055634	Schoepfia chinensis	0.568445188
12090645	Schoepfia chinensis	0.509561567
12092240	Schoepfia chinensis	0.545841654
10040134	Schoepfia chinensis	0.45545977
11003589	Schoepfia chinensis	0.426894829
12073205	Schoepfia chinensis	0.430715753
12089521	Schoepfia chinensis	0.662254902
11001655	Schoepfia chinensis	0.558282209
12000954	Schoepfia chinensis	0.575276939
12085467	Schoepfia chinensis	0.313136589
11005542	Machilus chinensis	0.542644895
12034905	Machilus chinensis	0.59114439
12004879	Machilus chinensis	0.62919067
12008595	Machilus chinensis	0.581462436
10040691	Machilus chinensis	0.624225509
11005153	Machilus chinensis	0.622659574
12008934	Machilus chinensis	0.621443299
10040164	Machilus chinensis	0.535469108
10040799	Machilus chinensis	0.627751768
12009291	Machilus chinensis	0.611877154
12004970	Machilus chinensis	0.554187689
11025345	Machilus chinensis	0.550909568
11012425	Machilus chinensis	0.566686426
11005161	Machilus chinensis	0.512928156
11004416	Machilus chinensis	0.572221811
12004962	Machilus chinensis	0.607654666
12004930	Machilus chinensis	0.622153905
11025343	Machilus chinensis	0.495042095
12027408	Machilus chinensis	0.586409329
10043848	Machilus chinensis	0.601773581
10040771	Machilus chinensis	0.54536626
12008410	Machilus chinensis	0.56665536
10040426	Machilus chinensis	0.511965983
11032776	Cryptocarya concinna	0.622446554
12078696	Cryptocarya concinna	0.47413569
12054241	Cryptocarya concinna	0.560506254
12341632	Cryptocarya concinna	0.567865004
10013601	Cryptocarya concinna	0.588729148
12380607	Cryptocarya concinna	0.648317171
12081688T	Cryptocarya concinna	0.573660714
12334701	Cryptocarya concinna	0.414460094
11011293	Cryptocarya concinna	0.588493369
11029037	Cryptocarya concinna	0.629955822
12095923	Cryptocarya concinna	0.581850143
10010644	Cryptocarya concinna	0.6400665
12074856	Cryptocarya concinna	0.595896882
11030122	Cryptocarya concinna	0.638203669
10047904	Cryptocarya concinna	0.568300752
12058315	Cryptocarya concinna	0.595995082
12096289	Cryptocarya concinna	0.466887026
11036053	Cryptocarya concinna	0.556421806
11031037	Cryptocarya concinna	0.597544338
12309958T	Cryptocarya concinna	0.617977528
12300699	Cryptocarya concinna	0.531235431
12078793	Cryptocarya concinna	0.615952214
12332324T	Cryptocarya concinna	0.453721841
10012937	Cryptocarya concinna	0.604113634
12015989	Cryptocarya concinna	0.515147524
11024403	Cryptocarya concinna	0.583900811
12095719	Cryptocarya concinna	0.603741007
11018949	Cryptocarya concinna	0.605919003
12091830	Cryptocarya concinna	0.54668156
12061079	Cryptocarya concinna	0.546205572
11019183T	Cryptocarya concinna	0.588667058
10010373	Cryptocarya concinna	0.633594959
12030196	Cryptocarya concinna	0.556439942
12096329	Cryptocarya concinna	0.498044474
11019275	Cryptocarya concinna	0.531719925
11021311	Cryptocarya concinna	0.609466955
12091826	Cryptocarya concinna	0.550114767
12305779	Ilex dasyphylla	0.534219218
12040187	Ilex dasyphylla	0.549626522
12089124	Ilex dasyphylla	0.574525826
10019905	Ilex dasyphylla	0.533121146
10012936	Ilex dasyphylla	0.523870968
12333798	Ilex dasyphylla	0.561325887
12086888	Ilex dasyphylla	0.542293859
12344835	Ilex dasyphylla	0.569180403
11032118	Ilex dasyphylla	0.441852741
11012978	Ilex dasyphylla	0.542505069
11043236	Ilex dasyphylla	0.56684174
12086896	Ilex dasyphylla	0.640791429
11040177	Symplocos laurina	0.578953529
10010124	Symplocos laurina	0.563116644
11001585	Symplocos laurina	0.587232499
12065022	Symplocos laurina	0.518032509
10045824	Symplocos laurina	0.599640934
10041793	Symplocos laurina	0.561263497
11017352	Symplocos laurina	0.545141802
11017840	Symplocos laurina	0.567335244
12078388	Symplocos laurina	0.553122039
11026500	Symplocos laurina	0.557815548
10043000	Symplocos laurina	0.587661792
12030600	Symplocos laurina	0.580529653
12094399	Symplocos laurina	0.537556862
12000259	Symplocos laurina	0.505665025
10036807T	Symplocos laurina	0.523566799
10031161	Symplocos laurina	0.551122809
12078222	Symplocos laurina	0.529998187
12313985	Symplocos laurina	0.574858407
11017335	Symplocos laurina	0.563683444
12314620	Symplocos laurina	0.532152589
11041081	Symplocos laurina	0.583449512
12343821	Symplocos laurina	0.525164449
11020598	Symplocos laurina	0.61024057
11043481	Symplocos laurina	0.625465523
10043743	Symplocos laurina	0.306883772
12317891	Symplocos laurina	0.550870147
12310007	Symplocos laurina	0.546922391
12055828	Symplocos laurina	0.539848414
11043427	Symplocos laurina	0.625565933
12310566	Symplocos laurina	0.538363713
12318528	Engelhardtia roxburghiana	0.434295254
10032626	Engelhardtia roxburghiana	0.512425291
12316322	Engelhardtia roxburghiana	0.508265621
12017024	Engelhardtia roxburghiana	0.441781434
12318780	Engelhardtia roxburghiana	0.491170535
12318527	Engelhardtia roxburghiana	0.405843359
12318906	Engelhardtia roxburghiana	0.537274619
12318976	Engelhardtia roxburghiana	0.437872763
12316193	Engelhardtia roxburghiana	0.477133428
12316407	Engelhardtia roxburghiana	0.492266143
12316408	Engelhardtia roxburghiana	0.529129042
12046736	Engelhardtia roxburghiana	0.437527889
12318909	Engelhardtia roxburghiana	0.424130664
12316074	Engelhardtia roxburghiana	0.510764662
12316339	Engelhardtia roxburghiana	0.515457788
12316060	Engelhardtia roxburghiana	0.516057441
12046737	Engelhardtia roxburghiana	0.449080622
12315217	Engelhardtia roxburghiana	0.546593281
12043578	Engelhardtia roxburghiana	0.468022453
12307470	Engelhardtia roxburghiana	0.549512987
12318907	Engelhardtia roxburghiana	0.507917384
12050072	Engelhardtia roxburghiana	0.614927647
12341682	Engelhardtia roxburghiana	0.439276291
12318194	Engelhardtia roxburghiana	0.425476501
12316404	Engelhardtia roxburghiana	0.481218048
12009247	Engelhardtia roxburghiana	0.559887488
12098472	Engelhardtia roxburghiana	0.560167464
10040449	Engelhardtia roxburghiana	0.43348475
12328464	Cinnamomum porrectum	0.456454389
12317457T	Cinnamomum porrectum	0.618891708
12036451	Cinnamomum porrectum	0.567012818
12034690	Cinnamomum porrectum	0.471073205
12027503	Cinnamomum porrectum	0.552307099
12312127	Cinnamomum porrectum	0.551727559
10038040	Cinnamomum porrectum	0.625954233
10041322	Cinnamomum porrectum	0.507852694
12089275	Cinnamomum porrectum	0.582660519
12321129	Cinnamomum porrectum	0.488653766
12082389	Cinnamomum porrectum	0.404667864
10038110	Cinnamomum porrectum	0.571338304
12311915	Cinnamomum porrectum	0.670824253
11028941	Cinnamomum porrectum	0.569974227
10039288	Cinnamomum porrectum	0.418336264
11041420	Cinnamomum porrectum	0.41796875
12045974	Cinnamomum porrectum	0.476636282
10041211	Cinnamomum porrectum	0.59240672
12317866	Cinnamomum porrectum	0.56304098
12086925	Cinnamomum porrectum	0.517427885
12314577	Cinnamomum porrectum	0.54351124
10045350	Cinnamomum porrectum	0.49343832
10034937	Cinnamomum porrectum	0.393944916
12058000	Cinnamomum porrectum	0.571624144
12086708	Cinnamomum porrectum	0.509345084
10034951	Cinnamomum porrectum	0.624231662
12316664	Cinnamomum porrectum	0.595102183
10043631	Cinnamomum porrectum	0.519633032
12063576	Xanthophyllum hainanense	0.609727258
12039482T	Xanthophyllum hainanense	0.638368247
12054675	Xanthophyllum hainanense	0.649465924
12064343	Xanthophyllum hainanense	0.614291514
12015021T	Xanthophyllum hainanense	0.581158589
12313652	Xanthophyllum hainanense	0.621078317
10044176	Xanthophyllum hainanense	0.597335698
12012265T	Xanthophyllum hainanense	0.579680459
11016288	Xanthophyllum hainanense	0.578893223
12039788T	Xanthophyllum hainanense	0.584572812
12039787T	Xanthophyllum hainanense	0.633281537
11011679	Xanthophyllum hainanense	0.585021857
12085871	Xanthophyllum hainanense	0.620398635
12030422	Xanthophyllum hainanense	0.59029361
11032006	Xanthophyllum hainanense	0.605951975
12327698	Xanthophyllum hainanense	0.62340252
12044929	Xanthophyllum hainanense	0.56076298
12064295	Xanthophyllum hainanense	0.62769595
11036575	Xanthophyllum hainanense	0.532537527
12018250	Xanthophyllum hainanense	0.649006623
12061905T	Xanthophyllum hainanense	0.590938204
10016071	Xanthophyllum hainanense	0.605926034
12328434	Xanthophyllum hainanense	0.595790678
12064300	Xanthophyllum hainanense	0.477876106
12058356	Xanthophyllum hainanense	0.636981315
12303833	Xanthophyllum hainanense	0.604273735
12096377	Xanthophyllum hainanense	0.563152933
12020583T	Xanthophyllum hainanense	0.657048158
12306815	Xanthophyllum hainanense	0.547700924
12086973	Xanthophyllum hainanense	0.62456878
12068242	Xanthophyllum hainanense	0.654865466
12326677	Xanthophyllum hainanense	0.585661255
12038765	Xanthophyllum hainanense	0.6561464
12095750	Xanthophyllum hainanense	0.693785384
12302015	Xanthophyllum hainanense	0.625971143
11013537	Xanthophyllum hainanense	0.630564771
11039146	Xanthophyllum hainanense	0.593255675
10019861	Gardenia jasminoides	0.589891041
12002927	Gardenia jasminoides	0.593887297
12089158	Gardenia jasminoides	0.651774786
12334479	Gardenia jasminoides	0.616340688
12058255	Gardenia jasminoides	0.572796171
12349373	Gardenia jasminoides	0.552051439
12387060	Gardenia jasminoides	0.648862985
12340141	Gardenia jasminoides	0.596221471
12000288	Gardenia jasminoides	0.611416981
12003231	Gardenia jasminoides	0.592717845
11020785	Gardenia jasminoides	0.624838053
12318920T	Gardenia jasminoides	0.617743044
12084233	Gardenia jasminoides	0.659032456
11030119	Gardenia jasminoides	0.625404393
12058284	Gardenia jasminoides	0.604635014
12087060	Gardenia jasminoides	0.648970901
12002986	Gardenia jasminoides	0.620397743
12058705	Gardenia jasminoides	0.619153967
12321851	Gardenia jasminoides	0.677190722
12088972	Gardenia jasminoides	0.655355723
12344428	Gardenia jasminoides	0.592290688
12305095	Gardenia jasminoides	0.615532242
12306933	Gardenia jasminoides	0.621269802
12020181	Gardenia jasminoides	0.628050958
12346278	Gardenia jasminoides	0.481563891
10010142	Gardenia jasminoides	0.662629758
12068787	Gardenia jasminoides	0.590163934
12382686	Gardenia jasminoides	0.668098735
11041473	Litsea acutivena	0.723694036
12314459	Litsea acutivena	0.621756256
12074657	Litsea acutivena	0.630755273
12056013	Litsea acutivena	0.67006055
11013609	Litsea acutivena	0.579519803
11047982	Litsea acutivena	0.664619363
12301062	Litsea acutivena	0.646088012
12020067	Litsea acutivena	0.592194002
10034648	Litsea acutivena	0.674617912
11023409	Litsea acutivena	0.578319357
12328292	Litsea acutivena	0.643140903
12383487T	Litsea acutivena	0.470468776
11020023	Litsea acutivena	0.642041801
10015188	Litsea acutivena	0.51449034
12052264	Litsea acutivena	0.648451198
12384168	Litsea acutivena	0.606945
11022852	Litsea acutivena	0.62341518
11049679	Litsea acutivena	0.634091123
11027579T	Litsea acutivena	0.563612191
11047781	Litsea acutivena	0.667890871
11024251	Litsea acutivena	0.699893063
10012941	Litsea acutivena	0.65492641
12090144	Litsea acutivena	0.615841073
12030133	Litsea acutivena	0.61812968
12321964	Litsea acutivena	0.591120096
12065901	Litsea acutivena	0.606448221
12086848	Litsea acutivena	0.688334952
11014454	Litsea acutivena	0.653205385
12089053	Litsea acutivena	0.669828014
12018848	Litsea acutivena	0.576327174
12012967	Litsea acutivena	0.661297588
12019844	Litsea acutivena	0.602472996
10031017	Litsea acutivena	0.541620422
12074860	Litsea acutivena	0.682086614
12056161	Mytilaria laosensis	0.455700424
10018815	Mytilaria laosensis	0.500905094
12016303	Mytilaria laosensis	0.47686003
11039538	Mytilaria laosensis	0.482252211
12018513	Mytilaria laosensis	0.636655949
12090484	Mytilaria laosensis	0.594088317
10018360	Mytilaria laosensis	0.397205589
12384553	Mytilaria laosensis	0.315224258
11030204	Mytilaria laosensis	0.481726581
12089116	Mytilaria laosensis	0.547405126
11028577	Mytilaria laosensis	0.436157076
12341607	Mytilaria laosensis	0.460244458
12344386	Mytilaria laosensis	0.42884273
12341574	Mytilaria laosensis	0.463884892
12012706	Mytilaria laosensis	0.54365758
12090546	Mytilaria laosensis	0.473693156
12040056	Mytilaria laosensis	0.448084778
12344309	Mytilaria laosensis	0.451744186
12332558	Mytilaria laosensis	0.410880142
12014641	Mytilaria laosensis	0.490536646
12016386	Mytilaria laosensis	0.417482281
11038710	Mytilaria laosensis	0.462807371
12329168	Mytilaria laosensis	0.429359091
12014671	Mytilaria laosensis	0.289788357
12343835	Mytilaria laosensis	0.458240635
12041296	Mytilaria laosensis	0.31635194
11027537	Mytilaria laosensis	0.573213501
12332694	Mytilaria laosensis	0.412317017
11039040	Mytilaria laosensis	0.515519678
12341673	Mytilaria laosensis	0.487239665
12059943	Symplocos stellaris	0.451043173
12025688	Symplocos stellaris	0.511816497
12037495	Symplocos stellaris	0.502917153
12384065	Symplocos stellaris	0.522960725
12004921	Symplocos stellaris	0.455352895
12063864	Symplocos stellaris	0.518765133
12063251	Symplocos stellaris	0.503186678
12338418	Symplocos stellaris	0.506385197
10007352	Symplocos stellaris	0.41084855
12348571	Symplocos stellaris	0.45250501
12066950	Symplocos stellaris	0.507909216
12058560	Symplocos stellaris	0.398493259
12063373	Symplocos stellaris	0.45693517
12063912	Symplocos stellaris	0.472435351
12003286	Symplocos stellaris	0.532069454
12050050	Symplocos stellaris	0.4870424
12004071	Symplocos stellaris	0.501529052
12341433	Symplocos stellaris	0.468574348
12014705	Symplocos stellaris	0.52706261
12307337	Symplocos stellaris	0.399434318
12025604	Symplocos stellaris	0.512817945
12343042	Symplocos stellaris	0.472589398
12002984	Symplocos stellaris	0.645839503
12037266	Symplocos stellaris	0.473859676
11012677	Symplocos stellaris	0.492093115
12003142	Symplocos stellaris	0.520601276
12382698	Castanopsis fissa	0.479235116
12334197	Castanopsis fissa	0.416764879
12323924	Castanopsis fissa	0.466562087
12347797	Castanopsis fissa	0.46755017
12309882	Castanopsis fissa	0.528478664
12323917	Castanopsis fissa	0.476420455
12014730	Castanopsis fissa	0.496974281
12327689	Castanopsis fissa	0.609102159
12345921	Castanopsis fissa	0.444906183
12384600	Castanopsis fissa	0.461834157
12316359	Castanopsis fissa	0.486905009
10048290	Castanopsis fissa	0.580763646
12323916	Castanopsis fissa	0.442930153
12083054	Castanopsis fissa	0.494829963
11028710	Castanopsis fissa	0.592468766
12383647	Castanopsis fissa	0.484170954
12032665	Castanopsis fissa	0.480362538
12325374	Castanopsis fissa	0.509165188
10013509	Castanopsis fissa	0.618662953
10013547	Castanopsis fissa	0.604621514
12325352	Castanopsis fissa	0.45950575
12083637	Castanopsis fissa	0.467857645
12333577	Castanopsis fissa	0.468049945
12084159	Castanopsis fissa	0.473380716
12081923	Castanopsis fissa	0.578266157
12081926	Castanopsis fissa	0.583625197
12344420	Castanopsis fissa	0.531218378
11012886	Reevesia thyrsoidess	0.444431432
12088821	Reevesia thyrsoidess	0.541615757
12061037	Reevesia thyrsoidess	0.507042254
12026487	Reevesia thyrsoidess	0.513871687
11030484	Reevesia thyrsoidess	0.612055016
12055152	Reevesia thyrsoidess	0.584813035
12054735	Reevesia thyrsoidess	0.596479317
12074638	Reevesia thyrsoidess	0.504350267
12068021	Reevesia thyrsoidess	0.618291977
12078373	Reevesia thyrsoidess	0.536979603
12034732	Reevesia thyrsoidess	0.532890656
12078225	Reevesia thyrsoidess	0.480704885
11035765	Reevesia thyrsoidess	0.569250245
11035388	Reevesia thyrsoidess	0.551354113
11030311	Reevesia thyrsoidess	0.539928019
12067560	Reevesia thyrsoidess	0.497969028
12030511	Reevesia thyrsoidess	0.516458316
12306920	Reevesia thyrsoidess	0.558377678
12058318	Reevesia thyrsoidess	0.522001004
12307004	Reevesia thyrsoidess	0.567816697
12061012	Reevesia thyrsoidess	0.56927049
12072986	Reevesia thyrsoidess	0.512851897
12341194	Reevesia thyrsoidess	0.486029519
12310310	Reevesia thyrsoidess	0.573232323
12052265	Reevesia thyrsoidess	0.603909116
12341911	Reevesia thyrsoidess	0.539448998
12064287	Reevesia thyrsoidess	0.531379838
12058703	Reevesia thyrsoidess	0.496607614
12078577	Reevesia thyrsoidess	0.589382033
12097419	Reevesia thyrsoidess	0.591549644
12030253	Reevesia thyrsoidess	0.435010244
12310729	Reevesia thyrsoidess	0.555049008
10046292	Reevesia thyrsoidess	0.431751996
10035261	Pithecellobium lucidum	0.529260213
12340150	Pithecellobium lucidum	0.4707095
12018989	Pithecellobium lucidum	0.489781369
11005084	Pithecellobium lucidum	0.486471934
12036472	Pithecellobium lucidum	0.439408867
12034725	Pithecellobium lucidum	0.611198916
12310681	Pithecellobium lucidum	0.505941499
11018990	Pithecellobium lucidum	0.557973267
10010376	Pithecellobium lucidum	0.421117542
11006702	Pithecellobium lucidum	0.484650749
11040763	Pithecellobium lucidum	0.604385058
11000551	Pithecellobium lucidum	0.539612286
12072726	Pithecellobium lucidum	0.55440524
11000319	Pithecellobium lucidum	0.539196423
11038934T	Pithecellobium lucidum	0.597551645
12348327	Pithecellobium lucidum	0.547887261
11039200	Pithecellobium lucidum	0.605593778
10039225	Pithecellobium lucidum	0.606984752
11004511	Pithecellobium lucidum	0.3132116
12058121	Pithecellobium lucidum	0.58839244
10046999	Pithecellobium lucidum	0.580753701
11006734	Pithecellobium lucidum	0.476
10046269	Pithecellobium lucidum	0.509455106
11000347	Pithecellobium lucidum	0.496283679
12343470	Maesa insignis	0.408491107
12337798	Maesa insignis	0.501390259
12008087	Maesa insignis	0.557019932
12035120	Maesa insignis	0.529027576
12005524	Maesa insignis	0.541821773
12050632	Maesa insignis	0.524601663
12089660	Maesa insignis	0.43832309
12322402	Maesa insignis	0.408477296
12382651	Maesa insignis	0.449187601
12306715	Maesa insignis	0.474528199
10039890	Maesa insignis	0.507484483
11013840	Maesa insignis	0.446326643
12005230	Maesa insignis	0.525974654
12029135	Maesa insignis	0.445462607
12053637	Maesa insignis	0.553060152
10046615	Maesa insignis	0.489857066
12321013	Maesa insignis	0.474690178
12336794	Maesa insignis	0.485666706
11049896	Castanopsis fabri	0.558814353
12344412	Castanopsis fabri	0.384682269
11027206	Castanopsis fabri	0.518718383
12015501	Castanopsis fabri	0.566152263
11006657	Castanopsis fabri	0.543165909
12330380	Castanopsis fabri	0.513725327
12081523	Castanopsis fabri	0.45970696
11028331	Castanopsis fabri	0.571511566
11005560	Castanopsis fabri	0.493733384
12058486	Castanopsis fabri	0.500697881
11046719	Castanopsis fabri	0.563124146
12082837	Castanopsis fabri	0.551564905
11005525	Castanopsis fabri	0.506651208
10033047	Castanopsis fabri	0.517876258
12341686	Castanopsis fabri	0.517867519
11006765	Castanopsis fabri	0.523809524
11027781	Castanopsis fabri	0.517362995
12053706	Castanopsis fabri	0.600266247
12338871	Castanopsis fabri	0.422368618
12344424	Castanopsis fabri	0.481231884
12328090	Castanopsis fabri	0.510702543
12036406	Castanopsis fabri	0.6113103
12081712	Castanopsis fabri	0.490779183
12060703	Diospyros morrisiana	0.611835974
12086442	Diospyros morrisiana	0.503545483
10044031	Diospyros morrisiana	0.610375174
12030406	Diospyros morrisiana	0.57875246
12305047	Diospyros morrisiana	0.577142082
12040228	Diospyros morrisiana	0.575795514
11025512	Diospyros morrisiana	0.555699903
12313438	Diospyros morrisiana	0.590553139
11030598	Diospyros morrisiana	0.606535546
11020022	Diospyros morrisiana	0.539349267
11040469	Diospyros morrisiana	0.538221529
12313479	Diospyros morrisiana	0.601891272
12074550	Diospyros morrisiana	0.590778534
12328634	Diospyros morrisiana	0.589089912
11038770	Diospyros morrisiana	0.494803063
12019949	Diospyros morrisiana	0.557421236
12026358	Diospyros morrisiana	0.587279823
12066136T	Diospyros morrisiana	0.568803373
12328986	Diospyros morrisiana	0.543963616
11043422	Diospyros morrisiana	0.589377725
12051285	Diospyros morrisiana	0.586316958
12066136	Diospyros morrisiana	0.599248351
12314989	Diospyros morrisiana	0.603370151
10030026	Diospyros morrisiana	0.560200669
10012873	Diospyros morrisiana	0.542113071
12030911	Diospyros morrisiana	0.57706996
11028613	Diospyros morrisiana	0.608202218
12311908	Diospyros morrisiana	0.61091919
12086978	Diospyros morrisiana	0.540214348
12030599	Diospyros morrisiana	0.564464571
12333799	Ardisia quinquegona	0.556804833
12041036	Ardisia quinquegona	0.579019698
11022962	Ardisia quinquegona	0.503193462
12096323	Ardisia quinquegona	0.491791703
12335746	Ardisia quinquegona	0.660673713
12078735	Ardisia quinquegona	0.550536345
12346748	Ardisia quinquegona	0.472167905
12059536	Ardisia quinquegona	0.583389754
11032076	Ardisia quinquegona	0.490327058
12070757	Ardisia quinquegona	0.504104504
12011901	Ardisia quinquegona	0.506742857
12343060	Ardisia quinquegona	0.472284681
11020772	Ardisia quinquegona	0.605941115
12339011	Ardisia quinquegona	0.509541985
12386490	Ardisia quinquegona	0.436577731
11014350	Ardisia quinquegona	0.489629508
11016636	Ardisia quinquegona	0.524832078
11017747	Ardisia quinquegona	0.552875083
12300391	Ardisia quinquegona	0.572560561
12020132	Ardisia quinquegona	0.524078636
12074841	Ardisia quinquegona	0.529604413
12031254T	Ardisia quinquegona	0.466127728
12059198	Ardisia quinquegona	0.522571819
12064217	Ardisia quinquegona	0.530112283
12078870	Ardisia quinquegona	0.564413939
12086919	Ardisia quinquegona	0.495971198
12072948	Ardisia quinquegona	0.496314938
12001993	Cinnamomum appelianum	0.61690682
12061238	Cinnamomum appelianum	0.537106039
12002180	Cinnamomum appelianum	0.628820316
12344346	Cinnamomum appelianum	0.564453125
12002149	Cinnamomum appelianum	0.594112529
12001994	Cinnamomum appelianum	0.63881932
12382320	Cinnamomum appelianum	0.557159763
12075750	Cinnamomum appelianum	0.600240096
12348023	Cinnamomum appelianum	0.582563189
12073193	Cinnamomum appelianum	0.565950029
12309508	Cinnamomum appelianum	0.605831
12096851	Cinnamomum appelianum	0.589361202
12332365	Cinnamomum appelianum	0.61081013
12344332	Cinnamomum appelianum	0.599894068
12033838	Cinnamomum appelianum	0.644058885
12002148	Cinnamomum appelianum	0.620158142
12061261	Cinnamomum appelianum	0.546957462
12347806	Cinnamomum appelianum	0.450783242
10044134	Cinnamomum appelianum	0.524389176
12076696	Cinnamomum appelianum	0.531459988
12090584	Cinnamomum appelianum	0.626015212
12332385	Cinnamomum appelianum	0.550252525
12061298	Cinnamomum appelianum	0.626774242
12322089	Cinnamomum appelianum	0.462689307
11026386	Glochidion eriocarpum	0.504622037
10015542	Glochidion eriocarpum	0.481669882
12081798	Glochidion eriocarpum	0.470374849
10019026	Glochidion eriocarpum	0.500874976
11021455	Glochidion eriocarpum	0.449450549
12042260	Glochidion eriocarpum	0.468616799
12035847	Glochidion eriocarpum	0.408383672
12035932	Glochidion eriocarpum	0.350307426
11006786	Glochidion eriocarpum	0.479331019
11021453	Glochidion eriocarpum	0.455312276
11027726	Glochidion eriocarpum	0.486981765
12027327	Diospyros strigosa	0.611510197
11038914	Diospyros strigosa	0.651458721
11038895	Diospyros strigosa	0.620350223
10044423	Diospyros strigosa	0.607306502
12073862	Diospyros strigosa	0.619785046
12309253	Diospyros strigosa	0.64493865
12084225	Diospyros strigosa	0.631973356
10044137	Diospyros strigosa	0.580246914
12030476	Diospyros strigosa	0.604704698
12088041	Diospyros strigosa	0.625368468
11040038	Diospyros strigosa	0.658954433
10049529	Diospyros strigosa	0.572503962
10046827	Diospyros strigosa	0.589539148
10046140	Diospyros strigosa	0.648066507
12047094	Diospyros strigosa	0.646454656
12310023	Diospyros strigosa	0.536405179
12033005	Diospyros strigosa	0.635346051
11038715	Diospyros strigosa	0.626748389
12037160	Diospyros strigosa	0.637051372
12078164	Diospyros strigosa	0.659676934
11002589	Diospyros strigosa	0.656903766
10039161	Manglietia moto	0.551480743
11038282	Manglietia moto	0.572148998
12328078	Manglietia moto	0.564969696
12325686	Manglietia moto	0.498561514
11049124	Manglietia moto	0.628783901
10044018	Manglietia moto	0.591913423
12325014	Manglietia moto	0.497108235
11023435	Manglietia moto	0.535566946
12342906	Manglietia moto	0.619513168
12321238	Manglietia moto	0.524637628
12327220	Manglietia moto	0.485637943
12344180	Manglietia moto	0.519759395
12315068	Manglietia moto	0.559383477
12316907	Manglietia moto	0.512104286
12338441	Manglietia moto	0.510059715
10045012	Manglietia moto	0.62
11011328	Manglietia moto	0.492563291
12063360	Manglietia moto	0.46302398
12338798	Manglietia moto	0.583457062
11046363	Manglietia moto	0.591719272
11024292	Manglietia moto	0.641540198
12004073	Manglietia moto	0.531403605
12326497	Manglietia moto	0.554198086
12330540	Manglietia moto	0.587757753
11019223	Manglietia moto	0.614915844
12324971	Manglietia moto	0.538930997
12059973	Manglietia moto	0.459344133
12050944	Ilex pubilimba	0.608312215
12347268	Ilex pubilimba	0.514181708
10035992	Ilex pubilimba	0.554914109
12008845	Ilex pubilimba	0.577739223
12008922	Ilex pubilimba	0.579220394
12325357	Ilex pubilimba	0.573089046
10035985	Ilex pubilimba	0.547169811
10048299	Ilex pubilimba	0.574355536
10048783	Ilex pubilimba	0.580615942
12082954	Ilex pubilimba	0.521722986
12008939	Ilex pubilimba	0.563874846
10041200	Ilex pubilimba	0.611083683
10032619	Ilex pubilimba	0.503678725
10038030	Ilex pubilimba	0.61490211
12036657	Ilex pubilimba	0.530353061
10035620	Ilex pubilimba	0.577527634
11034471	Ilex pubilimba	0.562475129
12322332	Ilex pubilimba	0.587824862
10032721	Ilex pubilimba	0.575139367
12000282	Casearia villilimba	0.564590164
12328366	Casearia villilimba	0.551680406
11028509	Casearia villilimba	0.490831886
10017447	Casearia villilimba	0.499623023
10031015	Casearia villilimba	0.496262741
12078415	Casearia villilimba	0.462209302
12058118	Casearia villilimba	0.557965595
11041331	Casearia villilimba	0.550281189
10019655	Casearia villilimba	0.576475478
12000907	Casearia villilimba	0.544887545
12039669	Casearia villilimba	0.47320973
11018473	Casearia villilimba	0.49003547
12083369	Casearia villilimba	0.556056625
11025970	Casearia villilimba	0.5292
12020066	Casearia villilimba	0.504274786
12305981	Casearia villilimba	0.513770876
12088255	Casearia villilimba	0.563973909
11026578	Casearia villilimba	0.397664721
11046574	Casearia villilimba	0.491607218
12380231	Casearia villilimba	0.452649175
12058565	Casearia villilimba	0.53745541
11027551	Casearia villilimba	0.682234829
12338942	Casearia villilimba	0.55105857
11027292	Casearia villilimba	0.39283054
11017286	Hartia villosa	0.527757217
11020425	Hartia villosa	0.629633613
11017696	Hartia villosa	0.59097957
11016519	Hartia villosa	0.588385827
12343833	Hartia villosa	0.447486034
12304662	Hartia villosa	0.566558008
10015015	Hartia villosa	0.529648241
12059419	Hartia villosa	0.562575942
12300642	Hartia villosa	0.567423231
11014452	Hartia villosa	0.653756325
11020426	Hartia villosa	0.614484619
12305431	Hartia villosa	0.557101688
10040141	Hartia villosa	0.538025152
12048064	Hartia villosa	0.589696005
12304654	Hartia villosa	0.575360336
12320962	Hartia villosa	0.55049303
12304652	Hartia villosa	0.515228426
12336880	Hartia villosa	0.486291345
12088265	Hartia villosa	0.512035957
12048672	Hartia villosa	0.604077082
12336976	Hartia villosa	0.580154565
12305441	Hartia villosa	0.574215518
12331913	Hartia villosa	0.570167372
12349439	Hartia villosa	0.541440095
12304499	Hartia villosa	0.541065911
12325302	Hartia villosa	0.506027894
12305525	Hartia villosa	0.566762133
12073129	Hartia villosa	0.525179856
11016524	Hartia villosa	0.603018171
12096176	Castanopsis fordii	0.480246858
12323533	Castanopsis fordii	0.511068374
11016148	Castanopsis fordii	0.508729706
12078480	Castanopsis fordii	0.503204709
12059186	Castanopsis fordii	0.557460598
12323519	Castanopsis fordii	0.516988017
12096925	Castanopsis fordii	0.453320061
12003052	Castanopsis fordii	0.530872977
12058489	Castanopsis fordii	0.448591549
12092182	Castanopsis fordii	0.558035714
12000346	Castanopsis fordii	0.522273024
12098398	Castanopsis fordii	0.554378219
12076966	Castanopsis fordii	0.446816681
11020336	Castanopsis fordii	0.558200859
12040185	Castanopsis fordii	0.487687205
11016029	Castanopsis fordii	0.512817017
12333769	Castanopsis fordii	0.54820724
12322562	Castanopsis fordii	0.434057605
12076835	Castanopsis fordii	0.513116523
12073032	Castanopsis fordii	0.503858375
12046671	Castanopsis fordii	0.472900481
12002972	Castanopsis fordii	0.539312623
10042631	Castanopsis fordii	0.621814255
12097761	Castanopsis fordii	0.56368403
12012500	Castanopsis fordii	0.524101665
12344345	Ardisia elegans	0.387004165
12083180	Ardisia elegans	0.340011633
12304840	Ardisia elegans	0.516215812
10010009	Ardisia elegans	0.29078317
11038958	Ardisia elegans	0.325335782
12304719	Ardisia elegans	0.257498653
12084613	Ardisia elegans	0.266170266
11020368	Ardisia elegans	0.326466446
12304839	Ardisia elegans	0.291585127
11024456	Ardisia elegans	0.436837575
11013774	Ardisia elegans	0.43406009
11005540	Ardisia elegans	0.291030077
11029862	Ardisia elegans	0.334978497
11046293	Ardisia elegans	0.278790641
11029233	Ardisia elegans	0.275574665
12018938	Ardisia elegans	0.301736689
11037901	Ardisia elegans	0.367636275
11013775	Ardisia elegans	0.328242552
11031753	Ardisia elegans	0.172130749
12070350	Ardisia elegans	0.292926996
12084611	Ardisia elegans	0.256547147
11027748	Ardisia elegans	0.311644815
10031782	Castanopsis carlesii	0.622619048
12327364	Castanopsis carlesii	0.539185937
12027478	Castanopsis carlesii	0.561957742
12003333	Castanopsis carlesii	0.636506528
10031970	Castanopsis carlesii	0.569721826
10044703	Castanopsis carlesii	0.527518112
12010110	Castanopsis carlesii	0.550875904
12079656	Castanopsis carlesii	0.59984639
10044715	Castanopsis carlesii	0.577984062
11049505	Castanopsis carlesii	0.567289217
10041095	Castanopsis carlesii	0.595024539
12326725	Castanopsis carlesii	0.588824246
10044710	Castanopsis carlesii	0.564184115
11017265	Castanopsis carlesii	0.57222315
10041859	Castanopsis carlesii	0.639957548
10041103	Castanopsis carlesii	0.517310338
12051223	Castanopsis carlesii	0.600375082
12385289	Castanopsis carlesii	0.59419821
10044752	Castanopsis carlesii	0.623301815
11041398	Castanopsis carlesii	0.714935
11043656	Castanopsis carlesii	0.573548959
12307391	Castanopsis carlesii	0.583729125
11007598	Castanopsis carlesii	0.482051777
12021776	Castanopsis carlesii	0.56618887
12053469	Castanopsis carlesii	0.595510836
12326543	Castanopsis carlesii	0.531174514
12014992	Castanopsis carlesii	0.547172664
12019806	Castanopsis carlesii	0.599323345
12310634	Castanopsis carlesii	0.478536898
12074531	Castanopsis carlesii	0.608955548
12068046	Castanopsis carlesii	0.59935577
12333369	Castanopsis carlesii	0.488458807
11012410	Castanopsis carlesii	0.416140644
11016406	symplocos congesta	0.499382312
10031893	symplocos congesta	0.346714294
12310731	symplocos congesta	0.580170089
11023687	symplocos congesta	0.524553571
10044668	symplocos congesta	0.473800887
12318630	symplocos congesta	0.564167215
11014124	symplocos congesta	0.483420968
10035030	symplocos congesta	0.436049649
12084608	symplocos congesta	0.451558151
11039821	symplocos congesta	0.46766988
12343503	symplocos congesta	0.478958825
12313347	symplocos congesta	0.493951757
11044667	symplocos congesta	0.532067481
11008051	symplocos congesta	0.465014577
12312555	symplocos congesta	0.442152466
10040748T	symplocos congesta	0.491378606
11024376	symplocos congesta	0.482806404
12306941	symplocos congesta	0.475156015
10047854	symplocos congesta	0.427108147
11028889	symplocos congesta	0.528394873
10044670	symplocos congesta	0.502536716
12026507	symplocos congesta	0.551357489
10044723	symplocos congesta	0.474509026
12004164	symplocos congesta	0.851170047
11000194	symplocos congesta	0.478686233
12306772	symplocos congesta	0.412695796
10045307	symplocos congesta	0.438099728
12000998	symplocos congesta	0.4662259
10036987	symplocos congesta	0.50505622
11047580	symplocos congesta	0.518913287
12336991	Rapanea neriifolia	0.598691611
11045486	Rapanea neriifolia	0.600451467
12089027	Rapanea neriifolia	0.625893362
11040167	Rapanea neriifolia	0.67558299
11040139	Rapanea neriifolia	0.617700493
11020421	Rapanea neriifolia	0.603315694
12011715	Rapanea neriifolia	0.615981314
12059421	Rapanea neriifolia	0.606150899
12078800	Rapanea neriifolia	0.627050708
12089942T	Rapanea neriifolia	0.668920468
[truncated: 1,524 more rows]
