# Supplementary material for: Comparing shade tolerance measures of woody forest species
Source: PeerJ. 2018 Oct 9;6:e5736. doi: 10.7717/peerj.5736 (PMC6183557; doi:10.7717/peerj.5736)
Supplement: Supplemental Information 11 — There were 5995 pairs of species, including 110 data enough species in the comparison (27 species did not have enough light environment data and were excluded in the comparison analysis). Species differences were test by multiple comparison with Kruskal-Wallis by using the function “kruskal” with adjust “holm” P-values in R project. [file peerj-06-5736-s011.csv]

$statistics
Chisq p.chisq
242.6108 3.606115e-12
$parameters
Df ntr t.value alpha test name.t
109 110 4.45897 0.05 Kruskal-Wallis light2$sp
$means
rank light2.light std r Min Max
Altingia chinensis 5676.857 0.028827516 0.022882098 21 0.006390783 0.10533898
Antidesma venosum 4558.534 0.021335837 0.016423381 221 0.002389904 0.10212591
Ardisia elegans 4893.705 0.027126426 0.027901385 22 0.005679056 0.12844401
Ardisia quinquegona 4403.261 0.020099984 0.015647121 1694 0.001866797 0.13131807
Artocarpus styracifolius 4523.416 0.020611318 0.015190212 143 0.004259744 0.09981666
Beilschmiedia fordii 4436.881 0.018477379 0.010462843 21 0.003086838 0.04302374
Callicarpa peichieniana 4305.646 0.020582419 0.016886496 41 0.003802220 0.07766479
Camellia caudata 4326.127 0.020394059 0.021861054 248 0.001934660 0.27606888
Camellia semiserrata 4231.227 0.020358416 0.016305148 11 0.009597353 0.05409590
Camellia sinensis 6711.333 0.042455034 0.028234961 6 0.013507538 0.08255040
Canarium album 5717.062 0.023110364 0.009390335 8 0.006302059 0.03878463
Carallia brachiata 5660.750 0.031811375 0.028701961 4 0.010466345 0.07409405
Casearia villilimba 3951.769 0.016543120 0.009491699 26 0.004285539 0.03490601
Castanopsis carlesii 3417.742 0.016291046 0.013914597 31 0.002632237 0.05571965
Castanopsis fabri 6049.833 0.031170647 0.020645122 3 0.011376281 0.05257254
Castanopsis fissa 6168.900 0.030435649 0.016996028 10 0.002504485 0.05456571
Castanopsis hystrix 3659.650 0.036551099 0.073787109 10 0.002152042 0.24472753
Cinnamomum appelianum 5868.000 0.059090535 0.075961994 7 0.007765850 0.22106534
Cinnamomum burmanni 4251.643 0.018427338 0.011777653 7 0.008714903 0.04052850
Cinnamomum porrectum 5479.667 0.024111586 0.014818144 6 0.006972252 0.05186819
Corylopsis sinensis 6761.500 0.035344704 0.022316822 11 0.017109993 0.08789121
Craibiodendron stellatum 3854.571 0.017218423 0.013149017 7 0.003634869 0.04321584
Cryptocarya concinna 4142.430 0.020219164 0.022211088 1600 0.002192836 0.44752893
Cyclobalanopsis bambusaefolia 4349.100 0.021598443 0.021555289 55 0.002579207 0.11690372
Cyclobalanopsis chungii 5139.000 0.029475824 0.027086425 7 0.006041175 0.08350094
Cyclobalanopsis hui 4011.930 0.020090420 0.019084200 71 0.001950887 0.10609398
Dendrobenthamia hongkongensis 3177.333 0.014186891 0.011621741 3 0.005628556 0.02741765
Diospyros morrisiana 5075.700 0.021340608 0.010844954 20 0.004330447 0.04093206
Diospyros strigosa 4416.300 0.021158708 0.017950842 5 0.011591669 0.05309571
Diplospora dubia 4449.075 0.024351005 0.021747439 20 0.002439024 0.06841656
Distylium racemosum 3969.369 0.020063199 0.020611158 562 0.002658774 0.18824525
Elaeocarpus chinensis 5155.900 0.024502342 0.018311438 5 0.010751297 0.05554695
Elaeocarpus decipiens 4511.265 0.019491831 0.011509480 17 0.005134331 0.04101836
Engelhardtia fenzlii 4492.294 0.025971322 0.036187544 51 0.003284705 0.22889145
Enkianthus serrulatus 3971.667 0.014894444 0.004203714 3 0.011041564 0.01937778
Eriobotrya fragrans 6801.500 0.035938389 0.019613592 11 0.007999543 0.07488912
Euonymus laxiflorus 3562.062 0.016319109 0.012459242 48 0.003212273 0.05325847
Eurya hebeclados 4879.372 0.022782529 0.016973330 39 0.002929321 0.08968813
Evodia lepta 1439.229 0.008216237 0.008338151 24 0.002599082 0.03877490
Ficus hirta 4824.929 0.020289530 0.011432517 7 0.004190667 0.03480945
Ficus variolosa 3272.083 0.020014497 0.023895107 6 0.006098803 0.06716252
Garcinia multiflora 4728.438 0.024880147 0.023099083 16 0.004576808 0.08789121
Gardenia jasminoides 3845.079 0.017701990 0.013266784 107 0.002360468 0.06419524
Glochidion eriocarpum 2990.333 0.012076930 0.005106704 3 0.006870108 0.01707725
Hartia villosa 5392.438 0.023301196 0.012776842 8 0.004531149 0.04618612
Heteropanax brevipedicellatus 4277.265 0.017545642 0.009470616 17 0.004205895 0.03940576
Homalium cochinchinense 4186.083 0.022677882 0.024027957 6 0.009539027 0.07137860
Ilex memecylifolia 4795.641 0.023601896 0.019671394 32 0.004059007 0.09981666
Ilex pubilimba 3103.250 0.012908750 0.007782490 14 0.002075258 0.03379047
Ilex subficoidea 5931.750 0.031336825 0.020546672 12 0.003581805 0.06810338
Ilex triflora 4433.000 0.019186317 0.012013818 7 0.005141369 0.03618533
Illicium dunnianum 4031.542 0.018359017 0.012882644 12 0.005355247 0.04202029
Itea chinensis 4918.683 0.025221328 0.022537123 63 0.002691298 0.11206385
Ixonanthes chinensis 4604.250 0.035658884 0.046984415 10 0.003418567 0.14441694
Lasianthus chinensis 4778.000 0.017175910 0.003109371 3 0.014103176 0.02032067
Laurocerasus phaeosticta 4554.849 0.025063290 0.037284462 73 0.003241910 0.31117823
Lindera chunii 4217.570 0.020517920 0.016130220 79 0.003618068 0.06698911
Lithocarpus calophyllus 4780.212 0.021517984 0.014486821 40 0.002920305 0.06623790
Lithocarpus litseifolius 3804.062 0.018906209 0.016751557 8 0.002914499 0.04834929
Lithocarpus lohangwu 4175.952 0.019142534 0.015307343 21 0.003130405 0.06934183
Lithocarpus uvariifolius 4615.000 0.022695922 0.022031695 91 0.002845112 0.14278460
Litsea acutivena 4287.512 0.019635529 0.015272446 123 0.002135885 0.11351269
Litsea elongata 4063.268 0.017244937 0.010999641 211 0.002226993 0.06849125
Litsea greenmaniana 3832.000 0.017467617 0.015309251 30 0.004119770 0.08520408
Litsea rotundifolia Hemsl. var. oblongifolia 4847.875 0.018680749 0.007427443 24 0.004021450 0.03602423
Machilus breviflora 4870.821 0.023318777 0.018893154 170 0.002353419 0.14278460
Machilus chinensis 4972.167 0.017937256 0.003764049 3 0.013591138 0.02014918
Machilus velutina 4928.333 0.025625261 0.027546964 51 0.002504936 0.18258709
Madhuca hainanensis 5266.978 0.022513803 0.011837377 23 0.006891171 0.04470234
Maesa insignis 6332.333 0.030022179 0.018842886 3 0.018810678 0.05177665
Manglietia fordiana 3085.067 0.016459097 0.016026740 15 0.005121630 0.05196828
Melastoma affine 6317.600 0.042854787 0.030800320 5 0.007997061 0.07926220
Meliosma fordii 5338.000 0.020646925 0.008323795 3 0.012268955 0.02891547
Meliosma squamulata 3950.300 0.018095242 0.013685023 15 0.003158568 0.04883444
Microtropis gracilipes 4416.161 0.021904419 0.021324809 59 0.003649015 0.12765005
Neolitsea aurata 7731.833 0.185703921 0.144396830 3 0.021145440 0.29123879
Neolitsea phanerophlebia 4355.789 0.023153716 0.038739804 370 0.002930112 0.44752893
Olea dioica 3782.077 0.016028110 0.010061606 39 0.004194789 0.04881929
Ormosia fordiana 3350.250 0.014842128 0.011837947 4 0.004693679 0.03130267
Ormosia glaberrima 4712.941 0.024504296 0.026240140 127 0.001928994 0.23488485
Ormosia pachycarpa 5042.688 0.023051632 0.015327057 8 0.004166339 0.05183931
Photinia prunifolia 3730.500 0.018661968 0.018203843 9 0.004866190 0.06445088
Pithecellobium lucidum 4716.000 0.019971297 0.011125564 14 0.005328157 0.04177032
Pittosporum glabratum 3901.812 0.016577679 0.010358681 16 0.006267471 0.04541780
Pterospermum heterophyllum 1740.571 0.008918025 0.006863304 7 0.002482337 0.02357365
Randia canthioides 4481.709 0.021357583 0.016952850 141 0.002082631 0.10138793
Rapanea neriifolia 4734.336 0.021277915 0.017001823 281 0.003813993 0.14737611
Reevesia thyrsoidess 4698.070 0.022163317 0.021473882 50 0.005075501 0.14187972
Rehderodendron macrocarpum 5249.182 0.023996499 0.014352635 11 0.005232578 0.05185850
Rhododendron simsii 3879.362 0.017694652 0.012988806 145 0.003071042 0.06874353
Schefflera octophylla 5668.962 0.039671394 0.056158128 13 0.005328288 0.22106534
Schima superba 6122.400 0.072089468 0.114585181 5 0.011606064 0.27678433
Schoepfia chinensis 5263.136 0.022561246 0.012776810 11 0.006280625 0.05274929
Sinosideroxylon wightianum 4228.678 0.019588134 0.016232814 255 0.002527129 0.13106290
Sloanea sinensis 4372.125 0.034258791 0.045002712 8 0.008729017 0.13471010
Symplocos adenophylla 3474.417 0.045330725 0.084156829 6 0.005218601 0.21655966
Symplocos anomala 4827.400 0.024446239 0.024182008 15 0.003646398 0.10452185
symplocos congesta 5227.750 0.031803497 0.038347796 8 0.007298875 0.12492173
Symplocos lancifolia 3338.300 0.013396030 0.006123253 20 0.003544093 0.02790965
Symplocos laurina 4631.929 0.017605958 0.008341757 7 0.002445703 0.02599398
Syzygium championii 4748.833 0.022070628 0.017901094 27 0.003466458 0.08803444
Syzygium hancei 4935.023 0.022460202 0.014912396 44 0.002897187 0.06780012
Syzygium kwangtungense 4685.657 0.020724535 0.013840741 35 0.006815486 0.06700107
Tarenna mollissima 3289.000 0.013730476 0.007920215 13 0.004602269 0.03005296
Ternstroemia gymnanthera 4565.803 0.025491118 0.030750434 99 0.002422061 0.22889145
Turpinia arguta 4776.519 0.023205375 0.021710138 26 0.004304925 0.11178604
Tutcheria championi 4622.694 0.021630306 0.019454220 49 0.002875321 0.12608756
Vitex quinata 2519.265 0.011701048 0.009086450 17 0.003424340 0.04009803
Wikstroemia nutans 4485.156 0.019362207 0.012195233 16 0.002895251 0.04549450
Xanthophyllum hainanense 4421.764 0.021730159 0.022609167 312 0.003764673 0.22260722
$comparison
Difference pvalue sig.
Altingia chinensis - Antidesma venosum 1118.3232062 1.0000
Altingia chinensis - Ardisia elegans 783.1525974 1.0000
Altingia chinensis - Ardisia quinquegona 1273.5965171 1.0000
Altingia chinensis - Artocarpus styracifolius 1153.4410589 1.0000
Altingia chinensis - Beilschmiedia fordii 1239.9761905 1.0000
Altingia chinensis - Callicarpa peichieniana 1371.2108014 1.0000
Altingia chinensis - Camellia caudata 1350.7301267 1.0000
Altingia chinensis - Camellia semiserrata 1445.6298701 1.0000
Altingia chinensis - Camellia sinensis -1034.4761905 1.0000
Altingia chinensis - Canarium album -40.2053571 1.0000
Altingia chinensis - Carallia brachiata 16.1071429 1.0000
Altingia chinensis - Casearia villilimba 1725.0879121 1.0000
Altingia chinensis - Castanopsis carlesii 2259.1152074 1.0000
Altingia chinensis - Castanopsis fabri -372.9761905 1.0000
Altingia chinensis - Castanopsis fissa -492.0428571 1.0000
Altingia chinensis - Castanopsis hystrix 2017.2071429 1.0000
Altingia chinensis - Cinnamomum appelianum -191.1428571 1.0000
Altingia chinensis - Cinnamomum burmanni 1425.2142857 1.0000
Altingia chinensis - Cinnamomum porrectum 197.1904762 1.0000
Altingia chinensis - Corylopsis sinensis -1084.6428571 1.0000
Altingia chinensis - Craibiodendron stellatum 1822.2857143 1.0000
Altingia chinensis - Cryptocarya concinna 1534.4271429 1.0000
Altingia chinensis - Cyclobalanopsis bambusaefolia 1327.7571429 1.0000
Altingia chinensis - Cyclobalanopsis chungii 537.8571429 1.0000
Altingia chinensis - Cyclobalanopsis hui 1664.9275654 1.0000
Altingia chinensis - Dendrobenthamia hongkongensis 2499.5238095 1.0000
Altingia chinensis - Diospyros morrisiana 601.1571429 1.0000
Altingia chinensis - Diospyros strigosa 1260.5571429 1.0000
Altingia chinensis - Diplospora dubia 1227.7821429 1.0000
Altingia chinensis - Distylium racemosum 1707.4879258 1.0000
Altingia chinensis - Elaeocarpus chinensis 520.9571429 1.0000
Altingia chinensis - Elaeocarpus decipiens 1165.5924370 1.0000
Altingia chinensis - Engelhardtia fenzlii 1184.5630252 1.0000
Altingia chinensis - Enkianthus serrulatus 1705.1904762 1.0000
Altingia chinensis - Eriobotrya fragrans -1124.6428571 1.0000
Altingia chinensis - Euonymus laxiflorus 2114.7946429 1.0000
Altingia chinensis - Eurya hebeclados 797.4853480 1.0000
Altingia chinensis - Evodia lepta 4237.6279762 0.0001 ***
Altingia chinensis - Ficus hirta 851.9285714 1.0000
Altingia chinensis - Ficus variolosa 2404.7738095 1.0000
Altingia chinensis - Garcinia multiflora 948.4196429 1.0000
Altingia chinensis - Gardenia jasminoides 1831.7777036 1.0000
Altingia chinensis - Glochidion eriocarpum 2686.5238095 1.0000
Altingia chinensis - Hartia villosa 284.4196429 1.0000
Altingia chinensis - Heteropanax brevipedicellatus 1399.5924370 1.0000
Altingia chinensis - Homalium cochinchinense 1490.7738095 1.0000
Altingia chinensis - Ilex memecylifolia 881.2165179 1.0000
Altingia chinensis - Ilex pubilimba 2573.6071429 1.0000
Altingia chinensis - Ilex subficoidea -254.8928571 1.0000
Altingia chinensis - Ilex triflora 1243.8571429 1.0000
Altingia chinensis - Illicium dunnianum 1645.3154762 1.0000
Altingia chinensis - Itea chinensis 758.1746032 1.0000
Altingia chinensis - Ixonanthes chinensis 1072.6071429 1.0000
Altingia chinensis - Lasianthus chinensis 898.8571429 1.0000
Altingia chinensis - Laurocerasus phaeosticta 1122.0078278 1.0000
Altingia chinensis - Lindera chunii 1459.2875226 1.0000
Altingia chinensis - Lithocarpus calophyllus 896.6446429 1.0000
Altingia chinensis - Lithocarpus litseifolius 1872.7946429 1.0000
Altingia chinensis - Lithocarpus lohangwu 1500.9047619 1.0000
Altingia chinensis - Lithocarpus uvariifolius 1061.8571429 1.0000
Altingia chinensis - Litsea acutivena 1389.3449477 1.0000
Altingia chinensis - Litsea elongata 1613.5893703 1.0000
Altingia chinensis - Litsea greenmaniana 1844.8571429 1.0000
Altingia chinensis - Litsea rotundifolia Hemsl. var. oblongifolia 828.9821429 1.0000
Altingia chinensis - Machilus breviflora 806.0365546 1.0000
Altingia chinensis - Machilus chinensis 704.6904762 1.0000
Altingia chinensis - Machilus velutina 748.5238095 1.0000
Altingia chinensis - Madhuca hainanensis 409.8788820 1.0000
Altingia chinensis - Maesa insignis -655.4761905 1.0000
Altingia chinensis - Manglietia fordiana 2591.7904762 1.0000
Altingia chinensis - Melastoma affine -640.7428571 1.0000
Altingia chinensis - Meliosma fordii 338.8571429 1.0000
Altingia chinensis - Meliosma squamulata 1726.5571429 1.0000
Altingia chinensis - Microtropis gracilipes 1260.6961259 1.0000
Altingia chinensis - Neolitsea aurata -2054.9761905 1.0000
Altingia chinensis - Neolitsea phanerophlebia 1321.0679537 1.0000
Altingia chinensis - Olea dioica 1894.7802198 1.0000
Altingia chinensis - Ormosia fordiana 2326.6071429 1.0000
Altingia chinensis - Ormosia glaberrima 963.9161980 1.0000
Altingia chinensis - Ormosia pachycarpa 634.1696429 1.0000
Altingia chinensis - Photinia prunifolia 1946.3571429 1.0000
Altingia chinensis - Pithecellobium lucidum 960.8571429 1.0000
Altingia chinensis - Pittosporum glabratum 1775.0446429 1.0000
Altingia chinensis - Pterospermum heterophyllum 3936.2857143 1.0000
Altingia chinensis - Randia canthioides 1195.1479230 1.0000
Altingia chinensis - Rapanea neriifolia 942.5208439 1.0000
Altingia chinensis - Reevesia thyrsoidess 978.7871429 1.0000
Altingia chinensis - Rehderodendron macrocarpum 427.6753247 1.0000
Altingia chinensis - Rhododendron simsii 1797.4950739 1.0000
Altingia chinensis - Schefflera octophylla 7.8956044 1.0000
Altingia chinensis - Schima superba -445.5428571 1.0000
Altingia chinensis - Schoepfia chinensis 413.7207792 1.0000
Altingia chinensis - Sinosideroxylon wightianum 1448.1787115 1.0000
Altingia chinensis - Sloanea sinensis 1304.7321429 1.0000
Altingia chinensis - Symplocos adenophylla 2202.4404762 1.0000
Altingia chinensis - Symplocos anomala 849.4571429 1.0000
Altingia chinensis - symplocos congesta 449.1071429 1.0000
Altingia chinensis - Symplocos lancifolia 2338.5571429 1.0000
Altingia chinensis - Symplocos laurina 1044.9285714 1.0000
Altingia chinensis - Syzygium championii 928.0238095 1.0000
Altingia chinensis - Syzygium hancei 741.8344156 1.0000
Altingia chinensis - Syzygium kwangtungense 991.2000000 1.0000
Altingia chinensis - Tarenna mollissima 2387.8571429 1.0000
Altingia chinensis - Ternstroemia gymnanthera 1111.0541126 1.0000
Altingia chinensis - Turpinia arguta 900.3379121 1.0000
Altingia chinensis - Tutcheria championi 1054.1632653 1.0000
Altingia chinensis - Vitex quinata 3157.5924370 0.5919
Altingia chinensis - Wikstroemia nutans 1191.7008929 1.0000
Altingia chinensis - Xanthophyllum hainanense 1255.0927198 1.0000
Antidesma venosum - Ardisia elegans -335.1706088 1.0000
Antidesma venosum - Ardisia quinquegona 155.2733109 1.0000
Antidesma venosum - Artocarpus styracifolius 35.1178527 1.0000
Antidesma venosum - Beilschmiedia fordii 121.6529843 1.0000
Antidesma venosum - Callicarpa peichieniana 252.8875952 1.0000
Antidesma venosum - Camellia caudata 232.4069205 1.0000
Antidesma venosum - Camellia semiserrata 327.3066639 1.0000
Antidesma venosum - Camellia sinensis -2152.7993967 1.0000
Antidesma venosum - Canarium album -1158.5285633 1.0000
Antidesma venosum - Carallia brachiata -1102.2160633 1.0000
Antidesma venosum - Casearia villilimba 606.7647059 1.0000
Antidesma venosum - Castanopsis carlesii 1140.7920012 1.0000
Antidesma venosum - Castanopsis fabri -1491.2993967 1.0000
Antidesma venosum - Castanopsis fissa -1610.3660633 1.0000
Antidesma venosum - Castanopsis hystrix 898.8839367 1.0000
Antidesma venosum - Cinnamomum appelianum -1309.4660633 1.0000
Antidesma venosum - Cinnamomum burmanni 306.8910795 1.0000
Antidesma venosum - Cinnamomum porrectum -921.1327300 1.0000
Antidesma venosum - Corylopsis sinensis -2202.9660633 1.0000
Antidesma venosum - Craibiodendron stellatum 703.9625081 1.0000
Antidesma venosum - Cryptocarya concinna 416.1039367 1.0000
Antidesma venosum - Cyclobalanopsis bambusaefolia 209.4339367 1.0000
Antidesma venosum - Cyclobalanopsis chungii -580.4660633 1.0000
Antidesma venosum - Cyclobalanopsis hui 546.6043592 1.0000
Antidesma venosum - Dendrobenthamia hongkongensis 1381.2006033 1.0000
Antidesma venosum - Diospyros morrisiana -517.1660633 1.0000
Antidesma venosum - Diospyros strigosa 142.2339367 1.0000
Antidesma venosum - Diplospora dubia 109.4589367 1.0000
Antidesma venosum - Distylium racemosum 589.1647196 1.0000
Antidesma venosum - Elaeocarpus chinensis -597.3660633 1.0000
Antidesma venosum - Elaeocarpus decipiens 47.2692308 1.0000
Antidesma venosum - Engelhardtia fenzlii 66.2398190 1.0000
Antidesma venosum - Enkianthus serrulatus 586.8672700 1.0000
Antidesma venosum - Eriobotrya fragrans -2242.9660633 1.0000
Antidesma venosum - Euonymus laxiflorus 996.4714367 1.0000
Antidesma venosum - Eurya hebeclados -320.8378582 1.0000
Antidesma venosum - Evodia lepta 3119.3047700 0.0000 ***
Antidesma venosum - Ficus hirta -266.3946348 1.0000
Antidesma venosum - Ficus variolosa 1286.4506033 1.0000
Antidesma venosum - Garcinia multiflora -169.9035633 1.0000
Antidesma venosum - Gardenia jasminoides 713.4544974 1.0000
Antidesma venosum - Glochidion eriocarpum 1568.2006033 1.0000
Antidesma venosum - Hartia villosa -833.9035633 1.0000
Antidesma venosum - Heteropanax brevipedicellatus 281.2692308 1.0000
Antidesma venosum - Homalium cochinchinense 372.4506033 1.0000
Antidesma venosum - Ilex memecylifolia -237.1066883 1.0000
Antidesma venosum - Ilex pubilimba 1455.2839367 1.0000
Antidesma venosum - Ilex subficoidea -1373.2160633 1.0000
Antidesma venosum - Ilex triflora 125.5339367 1.0000
Antidesma venosum - Illicium dunnianum 526.9922700 1.0000
Antidesma venosum - Itea chinensis -360.1486030 1.0000
Antidesma venosum - Ixonanthes chinensis -45.7160633 1.0000
Antidesma venosum - Lasianthus chinensis -219.4660633 1.0000
Antidesma venosum - Laurocerasus phaeosticta 3.6846216 1.0000
Antidesma venosum - Lindera chunii 340.9643164 1.0000
Antidesma venosum - Lithocarpus calophyllus -221.6785633 1.0000
Antidesma venosum - Lithocarpus litseifolius 754.4714367 1.0000
Antidesma venosum - Lithocarpus lohangwu 382.5815557 1.0000
Antidesma venosum - Lithocarpus uvariifolius -56.4660633 1.0000
Antidesma venosum - Litsea acutivena 271.0217415 1.0000
Antidesma venosum - Litsea elongata 495.2661641 1.0000
Antidesma venosum - Litsea greenmaniana 726.5339367 1.0000
Antidesma venosum - Litsea rotundifolia Hemsl. var. oblongifolia -289.3410633 1.0000
Antidesma venosum - Machilus breviflora -312.2866516 1.0000
Antidesma venosum - Machilus chinensis -413.6327300 1.0000
Antidesma venosum - Machilus velutina -369.7993967 1.0000
Antidesma venosum - Madhuca hainanensis -708.4443242 1.0000
Antidesma venosum - Maesa insignis -1773.7993967 1.0000
Antidesma venosum - Manglietia fordiana 1473.4672700 1.0000
Antidesma venosum - Melastoma affine -1759.0660633 1.0000
Antidesma venosum - Meliosma fordii -779.4660633 1.0000
Antidesma venosum - Meliosma squamulata 608.2339367 1.0000
Antidesma venosum - Microtropis gracilipes 142.3729197 1.0000
Antidesma venosum - Neolitsea aurata -3173.2993967 1.0000
Antidesma venosum - Neolitsea phanerophlebia 202.7447475 1.0000
Antidesma venosum - Olea dioica 776.4570136 1.0000
Antidesma venosum - Ormosia fordiana 1208.2839367 1.0000
Antidesma venosum - Ormosia glaberrima -154.4070082 1.0000
Antidesma venosum - Ormosia pachycarpa -484.1535633 1.0000
Antidesma venosum - Photinia prunifolia 828.0339367 1.0000
Antidesma venosum - Pithecellobium lucidum -157.4660633 1.0000
Antidesma venosum - Pittosporum glabratum 656.7214367 1.0000
Antidesma venosum - Pterospermum heterophyllum 2817.9625081 1.0000
Antidesma venosum - Randia canthioides 76.8247168 1.0000
Antidesma venosum - Rapanea neriifolia -175.8023623 1.0000
Antidesma venosum - Reevesia thyrsoidess -139.5360633 1.0000
Antidesma venosum - Rehderodendron macrocarpum -690.6478815 1.0000
Antidesma venosum - Rhododendron simsii 679.1718677 1.0000
Antidesma venosum - Schefflera octophylla -1110.4276018 1.0000
Antidesma venosum - Schima superba -1563.8660633 1.0000
Antidesma venosum - Schoepfia chinensis -704.6024270 1.0000
Antidesma venosum - Sinosideroxylon wightianum 329.8555053 1.0000
Antidesma venosum - Sloanea sinensis 186.4089367 1.0000
Antidesma venosum - Symplocos adenophylla 1084.1172700 1.0000
Antidesma venosum - Symplocos anomala -268.8660633 1.0000
Antidesma venosum - symplocos congesta -669.2160633 1.0000
Antidesma venosum - Symplocos lancifolia 1220.2339367 1.0000
Antidesma venosum - Symplocos laurina -73.3946348 1.0000
Antidesma venosum - Syzygium championii -190.2993967 1.0000
Antidesma venosum - Syzygium hancei -376.4887906 1.0000
Antidesma venosum - Syzygium kwangtungense -127.1232062 1.0000
Antidesma venosum - Tarenna mollissima 1269.5339367 1.0000
Antidesma venosum - Ternstroemia gymnanthera -7.2690937 1.0000
Antidesma venosum - Turpinia arguta -217.9852941 1.0000
Antidesma venosum - Tutcheria championi -64.1599409 1.0000
Antidesma venosum - Vitex quinata 2039.2692308 1.0000
Antidesma venosum - Wikstroemia nutans 73.3776867 1.0000
Antidesma venosum - Xanthophyllum hainanense 136.7695136 1.0000
Ardisia elegans - Ardisia quinquegona 490.4439197 1.0000
Ardisia elegans - Artocarpus styracifolius 370.2884615 1.0000
Ardisia elegans - Beilschmiedia fordii 456.8235931 1.0000
Ardisia elegans - Callicarpa peichieniana 588.0582040 1.0000
Ardisia elegans - Camellia caudata 567.5775293 1.0000
Ardisia elegans - Camellia semiserrata 662.4772727 1.0000
Ardisia elegans - Camellia sinensis -1817.6287879 1.0000
Ardisia elegans - Canarium album -823.3579545 1.0000
Ardisia elegans - Carallia brachiata -767.0454545 1.0000
Ardisia elegans - Casearia villilimba 941.9353147 1.0000
Ardisia elegans - Castanopsis carlesii 1475.9626100 1.0000
Ardisia elegans - Castanopsis fabri -1156.1287879 1.0000
Ardisia elegans - Castanopsis fissa -1275.1954545 1.0000
Ardisia elegans - Castanopsis hystrix 1234.0545455 1.0000
Ardisia elegans - Cinnamomum appelianum -974.2954545 1.0000
Ardisia elegans - Cinnamomum burmanni 642.0616883 1.0000
Ardisia elegans - Cinnamomum porrectum -585.9621212 1.0000
Ardisia elegans - Corylopsis sinensis -1867.7954545 1.0000
Ardisia elegans - Craibiodendron stellatum 1039.1331169 1.0000
Ardisia elegans - Cryptocarya concinna 751.2745455 1.0000
Ardisia elegans - Cyclobalanopsis bambusaefolia 544.6045455 1.0000
Ardisia elegans - Cyclobalanopsis chungii -245.2954545 1.0000
Ardisia elegans - Cyclobalanopsis hui 881.7749680 1.0000
Ardisia elegans - Dendrobenthamia hongkongensis 1716.3712121 1.0000
Ardisia elegans - Diospyros morrisiana -181.9954545 1.0000
Ardisia elegans - Diospyros strigosa 477.4045455 1.0000
Ardisia elegans - Diplospora dubia 444.6295455 1.0000
Ardisia elegans - Distylium racemosum 924.3353284 1.0000
Ardisia elegans - Elaeocarpus chinensis -262.1954545 1.0000
Ardisia elegans - Elaeocarpus decipiens 382.4398396 1.0000
Ardisia elegans - Engelhardtia fenzlii 401.4104278 1.0000
Ardisia elegans - Enkianthus serrulatus 922.0378788 1.0000
Ardisia elegans - Eriobotrya fragrans -1907.7954545 1.0000
Ardisia elegans - Euonymus laxiflorus 1331.6420455 1.0000
Ardisia elegans - Eurya hebeclados 14.3327506 1.0000
Ardisia elegans - Evodia lepta 3454.4753788 0.0152 *
Ardisia elegans - Ficus hirta 68.7759740 1.0000
Ardisia elegans - Ficus variolosa 1621.6212121 1.0000
Ardisia elegans - Garcinia multiflora 165.2670455 1.0000
Ardisia elegans - Gardenia jasminoides 1048.6251062 1.0000
Ardisia elegans - Glochidion eriocarpum 1903.3712121 1.0000
Ardisia elegans - Hartia villosa -498.7329545 1.0000
Ardisia elegans - Heteropanax brevipedicellatus 616.4398396 1.0000
Ardisia elegans - Homalium cochinchinense 707.6212121 1.0000
Ardisia elegans - Ilex memecylifolia 98.0639205 1.0000
Ardisia elegans - Ilex pubilimba 1790.4545455 1.0000
Ardisia elegans - Ilex subficoidea -1038.0454545 1.0000
Ardisia elegans - Ilex triflora 460.7045455 1.0000
Ardisia elegans - Illicium dunnianum 862.1628788 1.0000
Ardisia elegans - Itea chinensis -24.9779942 1.0000
Ardisia elegans - Ixonanthes chinensis 289.4545455 1.0000
Ardisia elegans - Lasianthus chinensis 115.7045455 1.0000
Ardisia elegans - Laurocerasus phaeosticta 338.8552304 1.0000
Ardisia elegans - Lindera chunii 676.1349252 1.0000
Ardisia elegans - Lithocarpus calophyllus 113.4920455 1.0000
Ardisia elegans - Lithocarpus litseifolius 1089.6420455 1.0000
Ardisia elegans - Lithocarpus lohangwu 717.7521645 1.0000
Ardisia elegans - Lithocarpus uvariifolius 278.7045455 1.0000
Ardisia elegans - Litsea acutivena 606.1923503 1.0000
Ardisia elegans - Litsea elongata 830.4367729 1.0000
Ardisia elegans - Litsea greenmaniana 1061.7045455 1.0000
Ardisia elegans - Litsea rotundifolia Hemsl. var. oblongifolia 45.8295455 1.0000
Ardisia elegans - Machilus breviflora 22.8839572 1.0000
Ardisia elegans - Machilus chinensis -78.4621212 1.0000
Ardisia elegans - Machilus velutina -34.6287879 1.0000
Ardisia elegans - Madhuca hainanensis -373.2737154 1.0000
Ardisia elegans - Maesa insignis -1438.6287879 1.0000
Ardisia elegans - Manglietia fordiana 1808.6378788 1.0000
Ardisia elegans - Melastoma affine -1423.8954545 1.0000
Ardisia elegans - Meliosma fordii -444.2954545 1.0000
Ardisia elegans - Meliosma squamulata 943.4045455 1.0000
Ardisia elegans - Microtropis gracilipes 477.5435285 1.0000
Ardisia elegans - Neolitsea aurata -2838.1287879 1.0000
Ardisia elegans - Neolitsea phanerophlebia 537.9153563 1.0000
Ardisia elegans - Olea dioica 1111.6276224 1.0000
Ardisia elegans - Ormosia fordiana 1543.4545455 1.0000
Ardisia elegans - Ormosia glaberrima 180.7636006 1.0000
Ardisia elegans - Ormosia pachycarpa -148.9829545 1.0000
Ardisia elegans - Photinia prunifolia 1163.2045455 1.0000
Ardisia elegans - Pithecellobium lucidum 177.7045455 1.0000
Ardisia elegans - Pittosporum glabratum 991.8920455 1.0000
Ardisia elegans - Pterospermum heterophyllum 3153.1331169 1.0000
Ardisia elegans - Randia canthioides 411.9953256 1.0000
Ardisia elegans - Rapanea neriifolia 159.3682465 1.0000
Ardisia elegans - Reevesia thyrsoidess 195.6345455 1.0000
Ardisia elegans - Rehderodendron macrocarpum -355.4772727 1.0000
Ardisia elegans - Rhododendron simsii 1014.3424765 1.0000
Ardisia elegans - Schefflera octophylla -775.2569930 1.0000
Ardisia elegans - Schima superba -1228.6954545 1.0000
Ardisia elegans - Schoepfia chinensis -369.4318182 1.0000
Ardisia elegans - Sinosideroxylon wightianum 665.0261141 1.0000
Ardisia elegans - Sloanea sinensis 521.5795455 1.0000
Ardisia elegans - Symplocos adenophylla 1419.2878788 1.0000
Ardisia elegans - Symplocos anomala 66.3045455 1.0000
Ardisia elegans - symplocos congesta -334.0454545 1.0000
Ardisia elegans - Symplocos lancifolia 1555.4045455 1.0000
Ardisia elegans - Symplocos laurina 261.7759740 1.0000
Ardisia elegans - Syzygium championii 144.8712121 1.0000
Ardisia elegans - Syzygium hancei -41.3181818 1.0000
Ardisia elegans - Syzygium kwangtungense 208.0474026 1.0000
Ardisia elegans - Tarenna mollissima 1604.7045455 1.0000
Ardisia elegans - Ternstroemia gymnanthera 327.9015152 1.0000
Ardisia elegans - Turpinia arguta 117.1853147 1.0000
Ardisia elegans - Tutcheria championi 271.0106679 1.0000
Ardisia elegans - Vitex quinata 2374.4398396 1.0000
Ardisia elegans - Wikstroemia nutans 408.5482955 1.0000
Ardisia elegans - Xanthophyllum hainanense 471.9401224 1.0000
Ardisia quinquegona - Artocarpus styracifolius -120.1554582 1.0000
Ardisia quinquegona - Beilschmiedia fordii -33.6203266 1.0000
Ardisia quinquegona - Callicarpa peichieniana 97.6142843 1.0000
Ardisia quinquegona - Camellia caudata 77.1336096 1.0000
Ardisia quinquegona - Camellia semiserrata 172.0333530 1.0000
Ardisia quinquegona - Camellia sinensis -2308.0727076 1.0000
Ardisia quinquegona - Canarium album -1313.8018743 1.0000
Ardisia quinquegona - Carallia brachiata -1257.4893743 1.0000
Ardisia quinquegona - Casearia villilimba 451.4913950 1.0000
Ardisia quinquegona - Castanopsis carlesii 985.5186903 1.0000
Ardisia quinquegona - Castanopsis fabri -1646.5727076 1.0000
Ardisia quinquegona - Castanopsis fissa -1765.6393743 1.0000
Ardisia quinquegona - Castanopsis hystrix 743.6106257 1.0000
Ardisia quinquegona - Cinnamomum appelianum -1464.7393743 1.0000
Ardisia quinquegona - Cinnamomum burmanni 151.6177686 1.0000
Ardisia quinquegona - Cinnamomum porrectum -1076.4060409 1.0000
Ardisia quinquegona - Corylopsis sinensis -2358.2393743 1.0000
Ardisia quinquegona - Craibiodendron stellatum 548.6891972 1.0000
Ardisia quinquegona - Cryptocarya concinna 260.8306257 1.0000
Ardisia quinquegona - Cyclobalanopsis bambusaefolia 54.1606257 1.0000
Ardisia quinquegona - Cyclobalanopsis chungii -735.7393743 1.0000
Ardisia quinquegona - Cyclobalanopsis hui 391.3310483 1.0000
Ardisia quinquegona - Dendrobenthamia hongkongensis 1225.9272924 1.0000
Ardisia quinquegona - Diospyros morrisiana -672.4393743 1.0000
Ardisia quinquegona - Diospyros strigosa -13.0393743 1.0000
Ardisia quinquegona - Diplospora dubia -45.8143743 1.0000
Ardisia quinquegona - Distylium racemosum 433.8914087 1.0000
Ardisia quinquegona - Elaeocarpus chinensis -752.6393743 1.0000
Ardisia quinquegona - Elaeocarpus decipiens -108.0040801 1.0000
Ardisia quinquegona - Engelhardtia fenzlii -89.0334919 1.0000
Ardisia quinquegona - Enkianthus serrulatus 431.5939591 1.0000
Ardisia quinquegona - Eriobotrya fragrans -2398.2393743 1.0000
Ardisia quinquegona - Euonymus laxiflorus 841.1981257 1.0000
Ardisia quinquegona - Eurya hebeclados -476.1111691 1.0000
Ardisia quinquegona - Evodia lepta 2964.0314591 0.0000 ***
Ardisia quinquegona - Ficus hirta -421.6679457 1.0000
Ardisia quinquegona - Ficus variolosa 1131.1772924 1.0000
Ardisia quinquegona - Garcinia multiflora -325.1768743 1.0000
Ardisia quinquegona - Gardenia jasminoides 558.1811865 1.0000
Ardisia quinquegona - Glochidion eriocarpum 1412.9272924 1.0000
Ardisia quinquegona - Hartia villosa -989.1768743 1.0000
Ardisia quinquegona - Heteropanax brevipedicellatus 125.9959199 1.0000
Ardisia quinquegona - Homalium cochinchinense 217.1772924 1.0000
Ardisia quinquegona - Ilex memecylifolia -392.3799993 1.0000
Ardisia quinquegona - Ilex pubilimba 1300.0106257 1.0000
Ardisia quinquegona - Ilex subficoidea -1528.4893743 1.0000
Ardisia quinquegona - Ilex triflora -29.7393743 1.0000
Ardisia quinquegona - Illicium dunnianum 371.7189591 1.0000
Ardisia quinquegona - Itea chinensis -515.4219139 1.0000
Ardisia quinquegona - Ixonanthes chinensis -200.9893743 1.0000
Ardisia quinquegona - Lasianthus chinensis -374.7393743 1.0000
Ardisia quinquegona - Laurocerasus phaeosticta -151.5886893 1.0000
Ardisia quinquegona - Lindera chunii 185.6910055 1.0000
Ardisia quinquegona - Lithocarpus calophyllus -376.9518743 1.0000
Ardisia quinquegona - Lithocarpus litseifolius 599.1981257 1.0000
Ardisia quinquegona - Lithocarpus lohangwu 227.3082448 1.0000
Ardisia quinquegona - Lithocarpus uvariifolius -211.7393743 1.0000
Ardisia quinquegona - Litsea acutivena 115.7484306 1.0000
Ardisia quinquegona - Litsea elongata 339.9928532 1.0000
Ardisia quinquegona - Litsea greenmaniana 571.2606257 1.0000
Ardisia quinquegona - Litsea rotundifolia Hemsl. var. oblongifolia -444.6143743 1.0000
Ardisia quinquegona - Machilus breviflora -467.5599625 1.0000
Ardisia quinquegona - Machilus chinensis -568.9060409 1.0000
Ardisia quinquegona - Machilus velutina -525.0727076 1.0000
Ardisia quinquegona - Madhuca hainanensis -863.7176351 1.0000
Ardisia quinquegona - Maesa insignis -1929.0727076 1.0000
Ardisia quinquegona - Manglietia fordiana 1318.1939591 1.0000
Ardisia quinquegona - Melastoma affine -1914.3393743 1.0000
Ardisia quinquegona - Meliosma fordii -934.7393743 1.0000
Ardisia quinquegona - Meliosma squamulata 452.9606257 1.0000
Ardisia quinquegona - Microtropis gracilipes -12.9003912 1.0000
Ardisia quinquegona - Neolitsea aurata -3328.5727076 1.0000
Ardisia quinquegona - Neolitsea phanerophlebia 47.4714365 1.0000
Ardisia quinquegona - Olea dioica 621.1837027 1.0000
Ardisia quinquegona - Ormosia fordiana 1053.0106257 1.0000
Ardisia quinquegona - Ormosia glaberrima -309.6803191 1.0000
Ardisia quinquegona - Ormosia pachycarpa -639.4268743 1.0000
Ardisia quinquegona - Photinia prunifolia 672.7606257 1.0000
Ardisia quinquegona - Pithecellobium lucidum -312.7393743 1.0000
Ardisia quinquegona - Pittosporum glabratum 501.4481257 1.0000
Ardisia quinquegona - Pterospermum heterophyllum 2662.6891972 1.0000
Ardisia quinquegona - Randia canthioides -78.4485941 1.0000
Ardisia quinquegona - Rapanea neriifolia -331.0756732 1.0000
Ardisia quinquegona - Reevesia thyrsoidess -294.8093743 1.0000
Ardisia quinquegona - Rehderodendron macrocarpum -845.9211924 1.0000
Ardisia quinquegona - Rhododendron simsii 523.8985568 1.0000
Ardisia quinquegona - Schefflera octophylla -1265.7009127 1.0000
Ardisia quinquegona - Schima superba -1719.1393743 1.0000
Ardisia quinquegona - Schoepfia chinensis -859.8757379 1.0000
Ardisia quinquegona - Sinosideroxylon wightianum 174.5821944 1.0000
Ardisia quinquegona - Sloanea sinensis 31.1356257 1.0000
Ardisia quinquegona - Symplocos adenophylla 928.8439591 1.0000
Ardisia quinquegona - Symplocos anomala -424.1393743 1.0000
Ardisia quinquegona - symplocos congesta -824.4893743 1.0000
Ardisia quinquegona - Symplocos lancifolia 1064.9606257 1.0000
Ardisia quinquegona - Symplocos laurina -228.6679457 1.0000
Ardisia quinquegona - Syzygium championii -345.5727076 1.0000
Ardisia quinquegona - Syzygium hancei -531.7621015 1.0000
Ardisia quinquegona - Syzygium kwangtungense -282.3965171 1.0000
Ardisia quinquegona - Tarenna mollissima 1114.2606257 1.0000
Ardisia quinquegona - Ternstroemia gymnanthera -162.5424046 1.0000
Ardisia quinquegona - Turpinia arguta -373.2586050 1.0000
Ardisia quinquegona - Tutcheria championi -219.4332518 1.0000
Ardisia quinquegona - Vitex quinata 1883.9959199 1.0000
Ardisia quinquegona - Wikstroemia nutans -81.8956243 1.0000
Ardisia quinquegona - Xanthophyllum hainanense -18.5037973 1.0000
Artocarpus styracifolius - Beilschmiedia fordii 86.5351315 1.0000
Artocarpus styracifolius - Callicarpa peichieniana 217.7697425 1.0000
Artocarpus styracifolius - Camellia caudata 197.2890678 1.0000
Artocarpus styracifolius - Camellia semiserrata 292.1888112 1.0000
Artocarpus styracifolius - Camellia sinensis -2187.9172494 1.0000
Artocarpus styracifolius - Canarium album -1193.6464161 1.0000
Artocarpus styracifolius - Carallia brachiata -1137.3339161 1.0000
Artocarpus styracifolius - Casearia villilimba 571.6468531 1.0000
Artocarpus styracifolius - Castanopsis carlesii 1105.6741484 1.0000
Artocarpus styracifolius - Castanopsis fabri -1526.4172494 1.0000
Artocarpus styracifolius - Castanopsis fissa -1645.4839161 1.0000
Artocarpus styracifolius - Castanopsis hystrix 863.7660839 1.0000
Artocarpus styracifolius - Cinnamomum appelianum -1344.5839161 1.0000
Artocarpus styracifolius - Cinnamomum burmanni 271.7732268 1.0000
Artocarpus styracifolius - Cinnamomum porrectum -956.2505828 1.0000
Artocarpus styracifolius - Corylopsis sinensis -2238.0839161 1.0000
Artocarpus styracifolius - Craibiodendron stellatum 668.8446553 1.0000
Artocarpus styracifolius - Cryptocarya concinna 380.9860839 1.0000
Artocarpus styracifolius - Cyclobalanopsis bambusaefolia 174.3160839 1.0000
Artocarpus styracifolius - Cyclobalanopsis chungii -615.5839161 1.0000
Artocarpus styracifolius - Cyclobalanopsis hui 511.4865065 1.0000
Artocarpus styracifolius - Dendrobenthamia hongkongensis 1346.0827506 1.0000
Artocarpus styracifolius - Diospyros morrisiana -552.2839161 1.0000
Artocarpus styracifolius - Diospyros strigosa 107.1160839 1.0000
Artocarpus styracifolius - Diplospora dubia 74.3410839 1.0000
Artocarpus styracifolius - Distylium racemosum 554.0468668 1.0000
Artocarpus styracifolius - Elaeocarpus chinensis -632.4839161 1.0000
Artocarpus styracifolius - Elaeocarpus decipiens 12.1513780 1.0000
Artocarpus styracifolius - Engelhardtia fenzlii 31.1219663 1.0000
Artocarpus styracifolius - Enkianthus serrulatus 551.7494172 1.0000
Artocarpus styracifolius - Eriobotrya fragrans -2278.0839161 1.0000
Artocarpus styracifolius - Euonymus laxiflorus 961.3535839 1.0000
Artocarpus styracifolius - Eurya hebeclados -355.9557110 1.0000
Artocarpus styracifolius - Evodia lepta 3084.1869172 0.0001 ***
Artocarpus styracifolius - Ficus hirta -301.5124875 1.0000
Artocarpus styracifolius - Ficus variolosa 1251.3327506 1.0000
Artocarpus styracifolius - Garcinia multiflora -205.0214161 1.0000
Artocarpus styracifolius - Gardenia jasminoides 678.3366447 1.0000
Artocarpus styracifolius - Glochidion eriocarpum 1533.0827506 1.0000
Artocarpus styracifolius - Hartia villosa -869.0214161 1.0000
Artocarpus styracifolius - Heteropanax brevipedicellatus 246.1513780 1.0000
Artocarpus styracifolius - Homalium cochinchinense 337.3327506 1.0000
Artocarpus styracifolius - Ilex memecylifolia -272.2245411 1.0000
Artocarpus styracifolius - Ilex pubilimba 1420.1660839 1.0000
Artocarpus styracifolius - Ilex subficoidea -1408.3339161 1.0000
Artocarpus styracifolius - Ilex triflora 90.4160839 1.0000
Artocarpus styracifolius - Illicium dunnianum 491.8744172 1.0000
Artocarpus styracifolius - Itea chinensis -395.2664558 1.0000
Artocarpus styracifolius - Ixonanthes chinensis -80.8339161 1.0000
Artocarpus styracifolius - Lasianthus chinensis -254.5839161 1.0000
Artocarpus styracifolius - Laurocerasus phaeosticta -31.4332312 1.0000
Artocarpus styracifolius - Lindera chunii 305.8464637 1.0000
Artocarpus styracifolius - Lithocarpus calophyllus -256.7964161 1.0000
Artocarpus styracifolius - Lithocarpus litseifolius 719.3535839 1.0000
Artocarpus styracifolius - Lithocarpus lohangwu 347.4637030 1.0000
Artocarpus styracifolius - Lithocarpus uvariifolius -91.5839161 1.0000
Artocarpus styracifolius - Litsea acutivena 235.9038888 1.0000
Artocarpus styracifolius - Litsea elongata 460.1483114 1.0000
Artocarpus styracifolius - Litsea greenmaniana 691.4160839 1.0000
Artocarpus styracifolius - Litsea rotundifolia Hemsl. var. oblongifolia -324.4589161 1.0000
Artocarpus styracifolius - Machilus breviflora -347.4045043 1.0000
Artocarpus styracifolius - Machilus chinensis -448.7505828 1.0000
Artocarpus styracifolius - Machilus velutina -404.9172494 1.0000
Artocarpus styracifolius - Madhuca hainanensis -743.5621770 1.0000
Artocarpus styracifolius - Maesa insignis -1808.9172494 1.0000
Artocarpus styracifolius - Manglietia fordiana 1438.3494172 1.0000
Artocarpus styracifolius - Melastoma affine -1794.1839161 1.0000
Artocarpus styracifolius - Meliosma fordii -814.5839161 1.0000
Artocarpus styracifolius - Meliosma squamulata 573.1160839 1.0000
Artocarpus styracifolius - Microtropis gracilipes 107.2550670 1.0000
Artocarpus styracifolius - Neolitsea aurata -3208.4172494 1.0000
Artocarpus styracifolius - Neolitsea phanerophlebia 167.6268947 1.0000
Artocarpus styracifolius - Olea dioica 741.3391608 1.0000
Artocarpus styracifolius - Ormosia fordiana 1173.1660839 1.0000
Artocarpus styracifolius - Ormosia glaberrima -189.5248610 1.0000
Artocarpus styracifolius - Ormosia pachycarpa -519.2714161 1.0000
Artocarpus styracifolius - Photinia prunifolia 792.9160839 1.0000
Artocarpus styracifolius - Pithecellobium lucidum -192.5839161 1.0000
Artocarpus styracifolius - Pittosporum glabratum 621.6035839 1.0000
Artocarpus styracifolius - Pterospermum heterophyllum 2782.8446553 1.0000
Artocarpus styracifolius - Randia canthioides 41.7068641 1.0000
Artocarpus styracifolius - Rapanea neriifolia -210.9202150 1.0000
Artocarpus styracifolius - Reevesia thyrsoidess -174.6539161 1.0000
Artocarpus styracifolius - Rehderodendron macrocarpum -725.7657343 1.0000
Artocarpus styracifolius - Rhododendron simsii 644.0540150 1.0000
Artocarpus styracifolius - Schefflera octophylla -1145.5454545 1.0000
Artocarpus styracifolius - Schima superba -1598.9839161 1.0000
Artocarpus styracifolius - Schoepfia chinensis -739.7202797 1.0000
Artocarpus styracifolius - Sinosideroxylon wightianum 294.7376525 1.0000
Artocarpus styracifolius - Sloanea sinensis 151.2910839 1.0000
Artocarpus styracifolius - Symplocos adenophylla 1048.9994172 1.0000
Artocarpus styracifolius - Symplocos anomala -303.9839161 1.0000
Artocarpus styracifolius - symplocos congesta -704.3339161 1.0000
Artocarpus styracifolius - Symplocos lancifolia 1185.1160839 1.0000
Artocarpus styracifolius - Symplocos laurina -108.5124875 1.0000
Artocarpus styracifolius - Syzygium championii -225.4172494 1.0000
Artocarpus styracifolius - Syzygium hancei -411.6066434 1.0000
Artocarpus styracifolius - Syzygium kwangtungense -162.2410589 1.0000
Artocarpus styracifolius - Tarenna mollissima 1234.4160839 1.0000
Artocarpus styracifolius - Ternstroemia gymnanthera -42.3869464 1.0000
Artocarpus styracifolius - Turpinia arguta -253.1031469 1.0000
Artocarpus styracifolius - Tutcheria championi -99.2777936 1.0000
Artocarpus styracifolius - Vitex quinata 2004.1513780 1.0000
Artocarpus styracifolius - Wikstroemia nutans 38.2598339 1.0000
Artocarpus styracifolius - Xanthophyllum hainanense 101.6516608 1.0000
Beilschmiedia fordii - Callicarpa peichieniana 131.2346109 1.0000
Beilschmiedia fordii - Camellia caudata 110.7539363 1.0000
Beilschmiedia fordii - Camellia semiserrata 205.6536797 1.0000
Beilschmiedia fordii - Camellia sinensis -2274.4523810 1.0000
Beilschmiedia fordii - Canarium album -1280.1815476 1.0000
Beilschmiedia fordii - Carallia brachiata -1223.8690476 1.0000
Beilschmiedia fordii - Casearia villilimba 485.1117216 1.0000
Beilschmiedia fordii - Castanopsis carlesii 1019.1390169 1.0000
Beilschmiedia fordii - Castanopsis fabri -1612.9523810 1.0000
Beilschmiedia fordii - Castanopsis fissa -1732.0190476 1.0000
Beilschmiedia fordii - Castanopsis hystrix 777.2309524 1.0000
Beilschmiedia fordii - Cinnamomum appelianum -1431.1190476 1.0000
Beilschmiedia fordii - Cinnamomum burmanni 185.2380952 1.0000
Beilschmiedia fordii - Cinnamomum porrectum -1042.7857143 1.0000
Beilschmiedia fordii - Corylopsis sinensis -2324.6190476 1.0000
Beilschmiedia fordii - Craibiodendron stellatum 582.3095238 1.0000
Beilschmiedia fordii - Cryptocarya concinna 294.4509524 1.0000
Beilschmiedia fordii - Cyclobalanopsis bambusaefolia 87.7809524 1.0000
Beilschmiedia fordii - Cyclobalanopsis chungii -702.1190476 1.0000
Beilschmiedia fordii - Cyclobalanopsis hui 424.9513749 1.0000
Beilschmiedia fordii - Dendrobenthamia hongkongensis 1259.5476190 1.0000
Beilschmiedia fordii - Diospyros morrisiana -638.8190476 1.0000
Beilschmiedia fordii - Diospyros strigosa 20.5809524 1.0000
Beilschmiedia fordii - Diplospora dubia -12.1940476 1.0000
Beilschmiedia fordii - Distylium racemosum 467.5117353 1.0000
Beilschmiedia fordii - Elaeocarpus chinensis -719.0190476 1.0000
Beilschmiedia fordii - Elaeocarpus decipiens -74.3837535 1.0000
Beilschmiedia fordii - Engelhardtia fenzlii -55.4131653 1.0000
Beilschmiedia fordii - Enkianthus serrulatus 465.2142857 1.0000
Beilschmiedia fordii - Eriobotrya fragrans -2364.6190476 1.0000
Beilschmiedia fordii - Euonymus laxiflorus 874.8184524 1.0000
Beilschmiedia fordii - Eurya hebeclados -442.4908425 1.0000
Beilschmiedia fordii - Evodia lepta 2997.6517857 0.3268
Beilschmiedia fordii - Ficus hirta -388.0476190 1.0000
Beilschmiedia fordii - Ficus variolosa 1164.7976190 1.0000
Beilschmiedia fordii - Garcinia multiflora -291.5565476 1.0000
Beilschmiedia fordii - Gardenia jasminoides 591.8015131 1.0000
Beilschmiedia fordii - Glochidion eriocarpum 1446.5476190 1.0000
Beilschmiedia fordii - Hartia villosa -955.5565476 1.0000
Beilschmiedia fordii - Heteropanax brevipedicellatus 159.6162465 1.0000
Beilschmiedia fordii - Homalium cochinchinense 250.7976190 1.0000
Beilschmiedia fordii - Ilex memecylifolia -358.7596726 1.0000
Beilschmiedia fordii - Ilex pubilimba 1333.6309524 1.0000
Beilschmiedia fordii - Ilex subficoidea -1494.8690476 1.0000
Beilschmiedia fordii - Ilex triflora 3.8809524 1.0000
Beilschmiedia fordii - Illicium dunnianum 405.3392857 1.0000
Beilschmiedia fordii - Itea chinensis -481.8015873 1.0000
Beilschmiedia fordii - Ixonanthes chinensis -167.3690476 1.0000
Beilschmiedia fordii - Lasianthus chinensis -341.1190476 1.0000
Beilschmiedia fordii - Laurocerasus phaeosticta -117.9683627 1.0000
Beilschmiedia fordii - Lindera chunii 219.3113321 1.0000
Beilschmiedia fordii - Lithocarpus calophyllus -343.3315476 1.0000
Beilschmiedia fordii - Lithocarpus litseifolius 632.8184524 1.0000
Beilschmiedia fordii - Lithocarpus lohangwu 260.9285714 1.0000
Beilschmiedia fordii - Lithocarpus uvariifolius -178.1190476 1.0000
Beilschmiedia fordii - Litsea acutivena 149.3687573 1.0000
Beilschmiedia fordii - Litsea elongata 373.6131799 1.0000
Beilschmiedia fordii - Litsea greenmaniana 604.8809524 1.0000
Beilschmiedia fordii - Litsea rotundifolia Hemsl. var. oblongifolia -410.9940476 1.0000
Beilschmiedia fordii - Machilus breviflora -433.9396359 1.0000
Beilschmiedia fordii - Machilus chinensis -535.2857143 1.0000
Beilschmiedia fordii - Machilus velutina -491.4523810 1.0000
Beilschmiedia fordii - Madhuca hainanensis -830.0973085 1.0000
Beilschmiedia fordii - Maesa insignis -1895.4523810 1.0000
Beilschmiedia fordii - Manglietia fordiana 1351.8142857 1.0000
Beilschmiedia fordii - Melastoma affine -1880.7190476 1.0000
Beilschmiedia fordii - Meliosma fordii -901.1190476 1.0000
Beilschmiedia fordii - Meliosma squamulata 486.5809524 1.0000
Beilschmiedia fordii - Microtropis gracilipes 20.7199354 1.0000
Beilschmiedia fordii - Neolitsea aurata -3294.9523810 1.0000
Beilschmiedia fordii - Neolitsea phanerophlebia 81.0917632 1.0000
Beilschmiedia fordii - Olea dioica 654.8040293 1.0000
Beilschmiedia fordii - Ormosia fordiana 1086.6309524 1.0000
Beilschmiedia fordii - Ormosia glaberrima -276.0599925 1.0000
Beilschmiedia fordii - Ormosia pachycarpa -605.8065476 1.0000
Beilschmiedia fordii - Photinia prunifolia 706.3809524 1.0000
Beilschmiedia fordii - Pithecellobium lucidum -279.1190476 1.0000
Beilschmiedia fordii - Pittosporum glabratum 535.0684524 1.0000
Beilschmiedia fordii - Pterospermum heterophyllum 2696.3095238 1.0000
Beilschmiedia fordii - Randia canthioides -44.8282675 1.0000
Beilschmiedia fordii - Rapanea neriifolia -297.4553466 1.0000
Beilschmiedia fordii - Reevesia thyrsoidess -261.1890476 1.0000
Beilschmiedia fordii - Rehderodendron macrocarpum -812.3008658 1.0000
Beilschmiedia fordii - Rhododendron simsii 557.5188834 1.0000
Beilschmiedia fordii - Schefflera octophylla -1232.0805861 1.0000
Beilschmiedia fordii - Schima superba -1685.5190476 1.0000
Beilschmiedia fordii - Schoepfia chinensis -826.2554113 1.0000
Beilschmiedia fordii - Sinosideroxylon wightianum 208.2025210 1.0000
Beilschmiedia fordii - Sloanea sinensis 64.7559524 1.0000
Beilschmiedia fordii - Symplocos adenophylla 962.4642857 1.0000
Beilschmiedia fordii - Symplocos anomala -390.5190476 1.0000
Beilschmiedia fordii - symplocos congesta -790.8690476 1.0000
Beilschmiedia fordii - Symplocos lancifolia 1098.5809524 1.0000
Beilschmiedia fordii - Symplocos laurina -195.0476190 1.0000
Beilschmiedia fordii - Syzygium championii -311.9523810 1.0000
Beilschmiedia fordii - Syzygium hancei -498.1417749 1.0000
Beilschmiedia fordii - Syzygium kwangtungense -248.7761905 1.0000
Beilschmiedia fordii - Tarenna mollissima 1147.8809524 1.0000
Beilschmiedia fordii - Ternstroemia gymnanthera -128.9220779 1.0000
Beilschmiedia fordii - Turpinia arguta -339.6382784 1.0000
Beilschmiedia fordii - Tutcheria championi -185.8129252 1.0000
Beilschmiedia fordii - Vitex quinata 1917.6162465 1.0000
Beilschmiedia fordii - Wikstroemia nutans -48.2752976 1.0000
Beilschmiedia fordii - Xanthophyllum hainanense 15.1165293 1.0000
Callicarpa peichieniana - Camellia caudata -20.4806747 1.0000
Callicarpa peichieniana - Camellia semiserrata 74.4190687 1.0000
Callicarpa peichieniana - Camellia sinensis -2405.6869919 1.0000
Callicarpa peichieniana - Canarium album -1411.4161585 1.0000
Callicarpa peichieniana - Carallia brachiata -1355.1036585 1.0000
Callicarpa peichieniana - Casearia villilimba 353.8771107 1.0000
Callicarpa peichieniana - Castanopsis carlesii 887.9044060 1.0000
Callicarpa peichieniana - Castanopsis fabri -1744.1869919 1.0000
Callicarpa peichieniana - Castanopsis fissa -1863.2536585 1.0000
Callicarpa peichieniana - Castanopsis hystrix 645.9963415 1.0000
Callicarpa peichieniana - Cinnamomum appelianum -1562.3536585 1.0000
Callicarpa peichieniana - Cinnamomum burmanni 54.0034843 1.0000
Callicarpa peichieniana - Cinnamomum porrectum -1174.0203252 1.0000
Callicarpa peichieniana - Corylopsis sinensis -2455.8536585 1.0000
Callicarpa peichieniana - Craibiodendron stellatum 451.0749129 1.0000
Callicarpa peichieniana - Cryptocarya concinna 163.2163415 1.0000
Callicarpa peichieniana - Cyclobalanopsis bambusaefolia -43.4536585 1.0000
Callicarpa peichieniana - Cyclobalanopsis chungii -833.3536585 1.0000
Callicarpa peichieniana - Cyclobalanopsis hui 293.7167640 1.0000
Callicarpa peichieniana - Dendrobenthamia hongkongensis 1128.3130081 1.0000
Callicarpa peichieniana - Diospyros morrisiana -770.0536585 1.0000
Callicarpa peichieniana - Diospyros strigosa -110.6536585 1.0000
Callicarpa peichieniana - Diplospora dubia -143.4286585 1.0000
Callicarpa peichieniana - Distylium racemosum 336.2771244 1.0000
Callicarpa peichieniana - Elaeocarpus chinensis -850.2536585 1.0000
Callicarpa peichieniana - Elaeocarpus decipiens -205.6183644 1.0000
Callicarpa peichieniana - Engelhardtia fenzlii -186.6477762 1.0000
Callicarpa peichieniana - Enkianthus serrulatus 333.9796748 1.0000
Callicarpa peichieniana - Eriobotrya fragrans -2495.8536585 1.0000
Callicarpa peichieniana - Euonymus laxiflorus 743.5838415 1.0000
Callicarpa peichieniana - Eurya hebeclados -573.7254534 1.0000
Callicarpa peichieniana - Evodia lepta 2866.4171748 0.0438 *
Callicarpa peichieniana - Ficus hirta -519.2822300 1.0000
Callicarpa peichieniana - Ficus variolosa 1033.5630081 1.0000
Callicarpa peichieniana - Garcinia multiflora -422.7911585 1.0000
Callicarpa peichieniana - Gardenia jasminoides 460.5669022 1.0000
Callicarpa peichieniana - Glochidion eriocarpum 1315.3130081 1.0000
Callicarpa peichieniana - Hartia villosa -1086.7911585 1.0000
Callicarpa peichieniana - Heteropanax brevipedicellatus 28.3816356 1.0000
Callicarpa peichieniana - Homalium cochinchinense 119.5630081 1.0000
Callicarpa peichieniana - Ilex memecylifolia -489.9942835 1.0000
Callicarpa peichieniana - Ilex pubilimba 1202.3963415 1.0000
Callicarpa peichieniana - Ilex subficoidea -1626.1036585 1.0000
Callicarpa peichieniana - Ilex triflora -127.3536585 1.0000
Callicarpa peichieniana - Illicium dunnianum 274.1046748 1.0000
Callicarpa peichieniana - Itea chinensis -613.0361982 1.0000
Callicarpa peichieniana - Ixonanthes chinensis -298.6036585 1.0000
Callicarpa peichieniana - Lasianthus chinensis -472.3536585 1.0000
Callicarpa peichieniana - Laurocerasus phaeosticta -249.2029736 1.0000
Callicarpa peichieniana - Lindera chunii 88.0767212 1.0000
Callicarpa peichieniana - Lithocarpus calophyllus -474.5661585 1.0000
Callicarpa peichieniana - Lithocarpus litseifolius 501.5838415 1.0000
Callicarpa peichieniana - Lithocarpus lohangwu 129.6939605 1.0000
Callicarpa peichieniana - Lithocarpus uvariifolius -309.3536585 1.0000
Callicarpa peichieniana - Litsea acutivena 18.1341463 1.0000
Callicarpa peichieniana - Litsea elongata 242.3785690 1.0000
Callicarpa peichieniana - Litsea greenmaniana 473.6463415 1.0000
Callicarpa peichieniana - Litsea rotundifolia Hemsl. var. oblongifolia -542.2286585 1.0000
Callicarpa peichieniana - Machilus breviflora -565.1742468 1.0000
Callicarpa peichieniana - Machilus chinensis -666.5203252 1.0000
Callicarpa peichieniana - Machilus velutina -622.6869919 1.0000
Callicarpa peichieniana - Madhuca hainanensis -961.3319194 1.0000
Callicarpa peichieniana - Maesa insignis -2026.6869919 1.0000
Callicarpa peichieniana - Manglietia fordiana 1220.5796748 1.0000
Callicarpa peichieniana - Melastoma affine -2011.9536585 1.0000
Callicarpa peichieniana - Meliosma fordii -1032.3536585 1.0000
Callicarpa peichieniana - Meliosma squamulata 355.3463415 1.0000
Callicarpa peichieniana - Microtropis gracilipes -110.5146755 1.0000
Callicarpa peichieniana - Neolitsea aurata -3426.1869919 1.0000
Callicarpa peichieniana - Neolitsea phanerophlebia -50.1428477 1.0000
Callicarpa peichieniana - Olea dioica 523.5694184 1.0000
Callicarpa peichieniana - Ormosia fordiana 955.3963415 1.0000
Callicarpa peichieniana - Ormosia glaberrima -407.2946034 1.0000
Callicarpa peichieniana - Ormosia pachycarpa -737.0411585 1.0000
Callicarpa peichieniana - Photinia prunifolia 575.1463415 1.0000
Callicarpa peichieniana - Pithecellobium lucidum -410.3536585 1.0000
Callicarpa peichieniana - Pittosporum glabratum 403.8338415 1.0000
Callicarpa peichieniana - Pterospermum heterophyllum 2565.0749129 1.0000
Callicarpa peichieniana - Randia canthioides -176.0628784 1.0000
Callicarpa peichieniana - Rapanea neriifolia -428.6899575 1.0000
Callicarpa peichieniana - Reevesia thyrsoidess -392.4236585 1.0000
Callicarpa peichieniana - Rehderodendron macrocarpum -943.5354767 1.0000
Callicarpa peichieniana - Rhododendron simsii 426.2842725 1.0000
Callicarpa peichieniana - Schefflera octophylla -1363.3151970 1.0000
Callicarpa peichieniana - Schima superba -1816.7536585 1.0000
Callicarpa peichieniana - Schoepfia chinensis -957.4900222 1.0000
Callicarpa peichieniana - Sinosideroxylon wightianum 76.9679101 1.0000
Callicarpa peichieniana - Sloanea sinensis -66.4786585 1.0000
Callicarpa peichieniana - Symplocos adenophylla 831.2296748 1.0000
Callicarpa peichieniana - Symplocos anomala -521.7536585 1.0000
Callicarpa peichieniana - symplocos congesta -922.1036585 1.0000
Callicarpa peichieniana - Symplocos lancifolia 967.3463415 1.0000
Callicarpa peichieniana - Symplocos laurina -326.2822300 1.0000
Callicarpa peichieniana - Syzygium championii -443.1869919 1.0000
Callicarpa peichieniana - Syzygium hancei -629.3763858 1.0000
Callicarpa peichieniana - Syzygium kwangtungense -380.0108014 1.0000
Callicarpa peichieniana - Tarenna mollissima 1016.6463415 1.0000
Callicarpa peichieniana - Ternstroemia gymnanthera -260.1566888 1.0000
Callicarpa peichieniana - Turpinia arguta -470.8728893 1.0000
Callicarpa peichieniana - Tutcheria championi -317.0475361 1.0000
Callicarpa peichieniana - Vitex quinata 1786.3816356 1.0000
Callicarpa peichieniana - Wikstroemia nutans -179.5099085 1.0000
Callicarpa peichieniana - Xanthophyllum hainanense -116.1180816 1.0000
Camellia caudata - Camellia semiserrata 94.8997434 1.0000
Camellia caudata - Camellia sinensis -2385.2063172 1.0000
Camellia caudata - Canarium album -1390.9354839 1.0000
Camellia caudata - Carallia brachiata -1334.6229839 1.0000
Camellia caudata - Casearia villilimba 374.3577854 1.0000
Camellia caudata - Castanopsis carlesii 908.3850806 1.0000
Camellia caudata - Castanopsis fabri -1723.7063172 1.0000
Camellia caudata - Castanopsis fissa -1842.7729839 1.0000
Camellia caudata - Castanopsis hystrix 666.4770161 1.0000
Camellia caudata - Cinnamomum appelianum -1541.8729839 1.0000
Camellia caudata - Cinnamomum burmanni 74.4841590 1.0000
Camellia caudata - Cinnamomum porrectum -1153.5396505 1.0000
Camellia caudata - Corylopsis sinensis -2435.3729839 1.0000
Camellia caudata - Craibiodendron stellatum 471.5555876 1.0000
Camellia caudata - Cryptocarya concinna 183.6970161 1.0000
Camellia caudata - Cyclobalanopsis bambusaefolia -22.9729839 1.0000
Camellia caudata - Cyclobalanopsis chungii -812.8729839 1.0000
Camellia caudata - Cyclobalanopsis hui 314.1974387 1.0000
Camellia caudata - Dendrobenthamia hongkongensis 1148.7936828 1.0000
Camellia caudata - Diospyros morrisiana -749.5729839 1.0000
Camellia caudata - Diospyros strigosa -90.1729839 1.0000
Camellia caudata - Diplospora dubia -122.9479839 1.0000
Camellia caudata - Distylium racemosum 356.7577990 1.0000
Camellia caudata - Elaeocarpus chinensis -829.7729839 1.0000
Camellia caudata - Elaeocarpus decipiens -185.1376898 1.0000
Camellia caudata - Engelhardtia fenzlii -166.1671015 1.0000
Camellia caudata - Enkianthus serrulatus 354.4603495 1.0000
Camellia caudata - Eriobotrya fragrans -2475.3729839 1.0000
Camellia caudata - Euonymus laxiflorus 764.0645161 1.0000
Camellia caudata - Eurya hebeclados -553.2447787 1.0000
Camellia caudata - Evodia lepta 2886.8978495 0.0003 ***
Camellia caudata - Ficus hirta -498.8015553 1.0000
Camellia caudata - Ficus variolosa 1054.0436828 1.0000
Camellia caudata - Garcinia multiflora -402.3104839 1.0000
Camellia caudata - Gardenia jasminoides 481.0475769 1.0000
Camellia caudata - Glochidion eriocarpum 1335.7936828 1.0000
Camellia caudata - Hartia villosa -1066.3104839 1.0000
Camellia caudata - Heteropanax brevipedicellatus 48.8623102 1.0000
Camellia caudata - Homalium cochinchinense 140.0436828 1.0000
Camellia caudata - Ilex memecylifolia -469.5136089 1.0000
Camellia caudata - Ilex pubilimba 1222.8770161 1.0000
Camellia caudata - Ilex subficoidea -1605.6229839 1.0000
Camellia caudata - Ilex triflora -106.8729839 1.0000
Camellia caudata - Illicium dunnianum 294.5853495 1.0000
Camellia caudata - Itea chinensis -592.5555236 1.0000
Camellia caudata - Ixonanthes chinensis -278.1229839 1.0000
Camellia caudata - Lasianthus chinensis -451.8729839 1.0000
Camellia caudata - Laurocerasus phaeosticta -228.7222989 1.0000
Camellia caudata - Lindera chunii 108.5573959 1.0000
Camellia caudata - Lithocarpus calophyllus -454.0854839 1.0000
Camellia caudata - Lithocarpus litseifolius 522.0645161 1.0000
Camellia caudata - Lithocarpus lohangwu 150.1746352 1.0000
Camellia caudata - Lithocarpus uvariifolius -288.8729839 1.0000
Camellia caudata - Litsea acutivena 38.6148210 1.0000
Camellia caudata - Litsea elongata 262.8592436 1.0000
Camellia caudata - Litsea greenmaniana 494.1270161 1.0000
Camellia caudata - Litsea rotundifolia Hemsl. var. oblongifolia -521.7479839 1.0000
Camellia caudata - Machilus breviflora -544.6935721 1.0000
Camellia caudata - Machilus chinensis -646.0396505 1.0000
Camellia caudata - Machilus velutina -602.2063172 1.0000
Camellia caudata - Madhuca hainanensis -940.8512447 1.0000
Camellia caudata - Maesa insignis -2006.2063172 1.0000
Camellia caudata - Manglietia fordiana 1241.0603495 1.0000
Camellia caudata - Melastoma affine -1991.4729839 1.0000
Camellia caudata - Meliosma fordii -1011.8729839 1.0000
Camellia caudata - Meliosma squamulata 375.8270161 1.0000
Camellia caudata - Microtropis gracilipes -90.0340008 1.0000
Camellia caudata - Neolitsea aurata -3405.7063172 1.0000
Camellia caudata - Neolitsea phanerophlebia -29.6621731 1.0000
Camellia caudata - Olea dioica 544.0500931 1.0000
Camellia caudata - Ormosia fordiana 975.8770161 1.0000
Camellia caudata - Ormosia glaberrima -386.8139288 1.0000
Camellia caudata - Ormosia pachycarpa -716.5604839 1.0000
Camellia caudata - Photinia prunifolia 595.6270161 1.0000
Camellia caudata - Pithecellobium lucidum -389.8729839 1.0000
Camellia caudata - Pittosporum glabratum 424.3145161 1.0000
Camellia caudata - Pterospermum heterophyllum 2585.5555876 1.0000
Camellia caudata - Randia canthioides -155.5822037 1.0000
Camellia caudata - Rapanea neriifolia -408.2092828 1.0000
Camellia caudata - Reevesia thyrsoidess -371.9429839 1.0000
Camellia caudata - Rehderodendron macrocarpum -923.0548021 1.0000
Camellia caudata - Rhododendron simsii 446.7649472 1.0000
Camellia caudata - Schefflera octophylla -1342.8345223 1.0000
Camellia caudata - Schima superba -1796.2729839 1.0000
Camellia caudata - Schoepfia chinensis -937.0093475 1.0000
Camellia caudata - Sinosideroxylon wightianum 97.4485848 1.0000
Camellia caudata - Sloanea sinensis -45.9979839 1.0000
Camellia caudata - Symplocos adenophylla 851.7103495 1.0000
Camellia caudata - Symplocos anomala -501.2729839 1.0000
Camellia caudata - symplocos congesta -901.6229839 1.0000
Camellia caudata - Symplocos lancifolia 987.8270161 1.0000
Camellia caudata - Symplocos laurina -305.8015553 1.0000
Camellia caudata - Syzygium championii -422.7063172 1.0000
Camellia caudata - Syzygium hancei -608.8957111 1.0000
Camellia caudata - Syzygium kwangtungense -359.5301267 1.0000
Camellia caudata - Tarenna mollissima 1037.1270161 1.0000
Camellia caudata - Ternstroemia gymnanthera -239.6760142 1.0000
Camellia caudata - Turpinia arguta -450.3922146 1.0000
Camellia caudata - Tutcheria championi -296.5668614 1.0000
Camellia caudata - Vitex quinata 1806.8623102 1.0000
Camellia caudata - Wikstroemia nutans -159.0292339 1.0000
Camellia caudata - Xanthophyllum hainanense -95.6374069 1.0000
Camellia semiserrata - Camellia sinensis -2480.1060606 1.0000
Camellia semiserrata - Canarium album -1485.8352273 1.0000
Camellia semiserrata - Carallia brachiata -1429.5227273 1.0000
Camellia semiserrata - Casearia villilimba 279.4580420 1.0000
Camellia semiserrata - Castanopsis carlesii 813.4853372 1.0000
Camellia semiserrata - Castanopsis fabri -1818.6060606 1.0000
Camellia semiserrata - Castanopsis fissa -1937.6727273 1.0000
Camellia semiserrata - Castanopsis hystrix 571.5772727 1.0000
Camellia semiserrata - Cinnamomum appelianum -1636.7727273 1.0000
Camellia semiserrata - Cinnamomum burmanni -20.4155844 1.0000
Camellia semiserrata - Cinnamomum porrectum -1248.4393939 1.0000
Camellia semiserrata - Corylopsis sinensis -2530.2727273 1.0000
Camellia semiserrata - Craibiodendron stellatum 376.6558442 1.0000
Camellia semiserrata - Cryptocarya concinna 88.7972727 1.0000
Camellia semiserrata - Cyclobalanopsis bambusaefolia -117.8727273 1.0000
Camellia semiserrata - Cyclobalanopsis chungii -907.7727273 1.0000
Camellia semiserrata - Cyclobalanopsis hui 219.2976953 1.0000
Camellia semiserrata - Dendrobenthamia hongkongensis 1053.8939394 1.0000
Camellia semiserrata - Diospyros morrisiana -844.4727273 1.0000
Camellia semiserrata - Diospyros strigosa -185.0727273 1.0000
Camellia semiserrata - Diplospora dubia -217.8477273 1.0000
Camellia semiserrata - Distylium racemosum 261.8580556 1.0000
Camellia semiserrata - Elaeocarpus chinensis -924.6727273 1.0000
Camellia semiserrata - Elaeocarpus decipiens -280.0374332 1.0000
Camellia semiserrata - Engelhardtia fenzlii -261.0668449 1.0000
Camellia semiserrata - Enkianthus serrulatus 259.5606061 1.0000
Camellia semiserrata - Eriobotrya fragrans -2570.2727273 1.0000
Camellia semiserrata - Euonymus laxiflorus 669.1647727 1.0000
Camellia semiserrata - Eurya hebeclados -648.1445221 1.0000
Camellia semiserrata - Evodia lepta 2791.9981061 1.0000
Camellia semiserrata - Ficus hirta -593.7012987 1.0000
Camellia semiserrata - Ficus variolosa 959.1439394 1.0000
Camellia semiserrata - Garcinia multiflora -497.2102273 1.0000
Camellia semiserrata - Gardenia jasminoides 386.1478335 1.0000
Camellia semiserrata - Glochidion eriocarpum 1240.8939394 1.0000
Camellia semiserrata - Hartia villosa -1161.2102273 1.0000
Camellia semiserrata - Heteropanax brevipedicellatus -46.0374332 1.0000
Camellia semiserrata - Homalium cochinchinense 45.1439394 1.0000
Camellia semiserrata - Ilex memecylifolia -564.4133523 1.0000
Camellia semiserrata - Ilex pubilimba 1127.9772727 1.0000
Camellia semiserrata - Ilex subficoidea -1700.5227273 1.0000
Camellia semiserrata - Ilex triflora -201.7727273 1.0000
Camellia semiserrata - Illicium dunnianum 199.6856061 1.0000
Camellia semiserrata - Itea chinensis -687.4552670 1.0000
Camellia semiserrata - Ixonanthes chinensis -373.0227273 1.0000
Camellia semiserrata - Lasianthus chinensis -546.7727273 1.0000
Camellia semiserrata - Laurocerasus phaeosticta -323.6220423 1.0000
Camellia semiserrata - Lindera chunii 13.6576525 1.0000
Camellia semiserrata - Lithocarpus calophyllus -548.9852273 1.0000
Camellia semiserrata - Lithocarpus litseifolius 427.1647727 1.0000
Camellia semiserrata - Lithocarpus lohangwu 55.2748918 1.0000
Camellia semiserrata - Lithocarpus uvariifolius -383.7727273 1.0000
Camellia semiserrata - Litsea acutivena -56.2849224 1.0000
Camellia semiserrata - Litsea elongata 167.9595002 1.0000
Camellia semiserrata - Litsea greenmaniana 399.2272727 1.0000
Camellia semiserrata - Litsea rotundifolia Hemsl. var. oblongifolia -616.6477273 1.0000
Camellia semiserrata - Machilus breviflora -639.5933155 1.0000
Camellia semiserrata - Machilus chinensis -740.9393939 1.0000
Camellia semiserrata - Machilus velutina -697.1060606 1.0000
Camellia semiserrata - Madhuca hainanensis -1035.7509881 1.0000
Camellia semiserrata - Maesa insignis -2101.1060606 1.0000
Camellia semiserrata - Manglietia fordiana 1146.1606061 1.0000
Camellia semiserrata - Melastoma affine -2086.3727273 1.0000
Camellia semiserrata - Meliosma fordii -1106.7727273 1.0000
Camellia semiserrata - Meliosma squamulata 280.9272727 1.0000
Camellia semiserrata - Microtropis gracilipes -184.9337442 1.0000
Camellia semiserrata - Neolitsea aurata -3500.6060606 1.0000
Camellia semiserrata - Neolitsea phanerophlebia -124.5619165 1.0000
Camellia semiserrata - Olea dioica 449.1503497 1.0000
Camellia semiserrata - Ormosia fordiana 880.9772727 1.0000
Camellia semiserrata - Ormosia glaberrima -481.7136722 1.0000
Camellia semiserrata - Ormosia pachycarpa -811.4602273 1.0000
Camellia semiserrata - Photinia prunifolia 500.7272727 1.0000
Camellia semiserrata - Pithecellobium lucidum -484.7727273 1.0000
Camellia semiserrata - Pittosporum glabratum 329.4147727 1.0000
Camellia semiserrata - Pterospermum heterophyllum 2490.6558442 1.0000
Camellia semiserrata - Randia canthioides -250.4819471 1.0000
Camellia semiserrata - Rapanea neriifolia -503.1090262 1.0000
Camellia semiserrata - Reevesia thyrsoidess -466.8427273 1.0000
Camellia semiserrata - Rehderodendron macrocarpum -1017.9545455 1.0000
Camellia semiserrata - Rhododendron simsii 351.8652038 1.0000
Camellia semiserrata - Schefflera octophylla -1437.7342657 1.0000
Camellia semiserrata - Schima superba -1891.1727273 1.0000
Camellia semiserrata - Schoepfia chinensis -1031.9090909 1.0000
Camellia semiserrata - Sinosideroxylon wightianum 2.5488414 1.0000
Camellia semiserrata - Sloanea sinensis -140.8977273 1.0000
Camellia semiserrata - Symplocos adenophylla 756.8106061 1.0000
Camellia semiserrata - Symplocos anomala -596.1727273 1.0000
Camellia semiserrata - symplocos congesta -996.5227273 1.0000
Camellia semiserrata - Symplocos lancifolia 892.9272727 1.0000
Camellia semiserrata - Symplocos laurina -400.7012987 1.0000
Camellia semiserrata - Syzygium championii -517.6060606 1.0000
Camellia semiserrata - Syzygium hancei -703.7954545 1.0000
Camellia semiserrata - Syzygium kwangtungense -454.4298701 1.0000
Camellia semiserrata - Tarenna mollissima 942.2272727 1.0000
Camellia semiserrata - Ternstroemia gymnanthera -334.5757576 1.0000
Camellia semiserrata - Turpinia arguta -545.2919580 1.0000
Camellia semiserrata - Tutcheria championi -391.4666048 1.0000
Camellia semiserrata - Vitex quinata 1711.9625668 1.0000
Camellia semiserrata - Wikstroemia nutans -253.9289773 1.0000
Camellia semiserrata - Xanthophyllum hainanense -190.5371503 1.0000
Camellia sinensis - Canarium album 994.2708333 1.0000
Camellia sinensis - Carallia brachiata 1050.5833333 1.0000
Camellia sinensis - Casearia villilimba 2759.5641026 1.0000
Camellia sinensis - Castanopsis carlesii 3293.5913978 1.0000
Camellia sinensis - Castanopsis fabri 661.5000000 1.0000
Camellia sinensis - Castanopsis fissa 542.4333333 1.0000
Camellia sinensis - Castanopsis hystrix 3051.6833333 1.0000
Camellia sinensis - Cinnamomum appelianum 843.3333333 1.0000
Camellia sinensis - Cinnamomum burmanni 2459.6904762 1.0000
Camellia sinensis - Cinnamomum porrectum 1231.6666667 1.0000
Camellia sinensis - Corylopsis sinensis -50.1666667 1.0000
Camellia sinensis - Craibiodendron stellatum 2856.7619048 1.0000
Camellia sinensis - Cryptocarya concinna 2568.9033333 1.0000
Camellia sinensis - Cyclobalanopsis bambusaefolia 2362.2333333 1.0000
Camellia sinensis - Cyclobalanopsis chungii 1572.3333333 1.0000
Camellia sinensis - Cyclobalanopsis hui 2699.4037559 1.0000
Camellia sinensis - Dendrobenthamia hongkongensis 3534.0000000 1.0000
Camellia sinensis - Diospyros morrisiana 1635.6333333 1.0000
Camellia sinensis - Diospyros strigosa 2295.0333333 1.0000
Camellia sinensis - Diplospora dubia 2262.2583333 1.0000
Camellia sinensis - Distylium racemosum 2741.9641163 1.0000
Camellia sinensis - Elaeocarpus chinensis 1555.4333333 1.0000
Camellia sinensis - Elaeocarpus decipiens 2200.0686275 1.0000
Camellia sinensis - Engelhardtia fenzlii 2219.0392157 1.0000
Camellia sinensis - Enkianthus serrulatus 2739.6666667 1.0000
Camellia sinensis - Eriobotrya fragrans -90.1666667 1.0000
Camellia sinensis - Euonymus laxiflorus 3149.2708333 1.0000
Camellia sinensis - Eurya hebeclados 1831.9615385 1.0000
Camellia sinensis - Evodia lepta 5272.1041667 0.0205 *
Camellia sinensis - Ficus hirta 1886.4047619 1.0000
Camellia sinensis - Ficus variolosa 3439.2500000 1.0000
Camellia sinensis - Garcinia multiflora 1982.8958333 1.0000
Camellia sinensis - Gardenia jasminoides 2866.2538941 1.0000
Camellia sinensis - Glochidion eriocarpum 3721.0000000 1.0000
Camellia sinensis - Hartia villosa 1318.8958333 1.0000
Camellia sinensis - Heteropanax brevipedicellatus 2434.0686275 1.0000
Camellia sinensis - Homalium cochinchinense 2525.2500000 1.0000
Camellia sinensis - Ilex memecylifolia 1915.6927083 1.0000
Camellia sinensis - Ilex pubilimba 3608.0833333 1.0000
Camellia sinensis - Ilex subficoidea 779.5833333 1.0000
Camellia sinensis - Ilex triflora 2278.3333333 1.0000
Camellia sinensis - Illicium dunnianum 2679.7916667 1.0000
Camellia sinensis - Itea chinensis 1792.6507937 1.0000
Camellia sinensis - Ixonanthes chinensis 2107.0833333 1.0000
Camellia sinensis - Lasianthus chinensis 1933.3333333 1.0000
Camellia sinensis - Laurocerasus phaeosticta 2156.4840183 1.0000
Camellia sinensis - Lindera chunii 2493.7637131 1.0000
Camellia sinensis - Lithocarpus calophyllus 1931.1208333 1.0000
Camellia sinensis - Lithocarpus litseifolius 2907.2708333 1.0000
Camellia sinensis - Lithocarpus lohangwu 2535.3809524 1.0000
Camellia sinensis - Lithocarpus uvariifolius 2096.3333333 1.0000
Camellia sinensis - Litsea acutivena 2423.8211382 1.0000
Camellia sinensis - Litsea elongata 2648.0655608 1.0000
Camellia sinensis - Litsea greenmaniana 2879.3333333 1.0000
Camellia sinensis - Litsea rotundifolia Hemsl. var. oblongifolia 1863.4583333 1.0000
Camellia sinensis - Machilus breviflora 1840.5127451 1.0000
Camellia sinensis - Machilus chinensis 1739.1666667 1.0000
Camellia sinensis - Machilus velutina 1783.0000000 1.0000
Camellia sinensis - Madhuca hainanensis 1444.3550725 1.0000
Camellia sinensis - Maesa insignis 379.0000000 1.0000
Camellia sinensis - Manglietia fordiana 3626.2666667 1.0000
Camellia sinensis - Melastoma affine 393.7333333 1.0000
Camellia sinensis - Meliosma fordii 1373.3333333 1.0000
Camellia sinensis - Meliosma squamulata 2761.0333333 1.0000
Camellia sinensis - Microtropis gracilipes 2295.1723164 1.0000
Camellia sinensis - Neolitsea aurata -1020.5000000 1.0000
Camellia sinensis - Neolitsea phanerophlebia 2355.5441441 1.0000
Camellia sinensis - Olea dioica 2929.2564103 1.0000
Camellia sinensis - Ormosia fordiana 3361.0833333 1.0000
Camellia sinensis - Ormosia glaberrima 1998.3923885 1.0000
Camellia sinensis - Ormosia pachycarpa 1668.6458333 1.0000
Camellia sinensis - Photinia prunifolia 2980.8333333 1.0000
Camellia sinensis - Pithecellobium lucidum 1995.3333333 1.0000
Camellia sinensis - Pittosporum glabratum 2809.5208333 1.0000
Camellia sinensis - Pterospermum heterophyllum 4970.7619048 1.0000
Camellia sinensis - Randia canthioides 2229.6241135 1.0000
Camellia sinensis - Rapanea neriifolia 1976.9970344 1.0000
Camellia sinensis - Reevesia thyrsoidess 2013.2633333 1.0000
Camellia sinensis - Rehderodendron macrocarpum 1462.1515152 1.0000
Camellia sinensis - Rhododendron simsii 2831.9712644 1.0000
Camellia sinensis - Schefflera octophylla 1042.3717949 1.0000
Camellia sinensis - Schima superba 588.9333333 1.0000
Camellia sinensis - Schoepfia chinensis 1448.1969697 1.0000
Camellia sinensis - Sinosideroxylon wightianum 2482.6549020 1.0000
Camellia sinensis - Sloanea sinensis 2339.2083333 1.0000
Camellia sinensis - Symplocos adenophylla 3236.9166667 1.0000
Camellia sinensis - Symplocos anomala 1883.9333333 1.0000
Camellia sinensis - symplocos congesta 1483.5833333 1.0000
Camellia sinensis - Symplocos lancifolia 3373.0333333 1.0000
Camellia sinensis - Symplocos laurina 2079.4047619 1.0000
Camellia sinensis - Syzygium championii 1962.5000000 1.0000
Camellia sinensis - Syzygium hancei 1776.3106061 1.0000
Camellia sinensis - Syzygium kwangtungense 2025.6761905 1.0000
Camellia sinensis - Tarenna mollissima 3422.3333333 1.0000
Camellia sinensis - Ternstroemia gymnanthera 2145.5303030 1.0000
Camellia sinensis - Turpinia arguta 1934.8141026 1.0000
Camellia sinensis - Tutcheria championi 2088.6394558 1.0000
Camellia sinensis - Vitex quinata 4192.0686275 1.0000
Camellia sinensis - Wikstroemia nutans 2226.1770833 1.0000
Camellia sinensis - Xanthophyllum hainanense 2289.5689103 1.0000
Canarium album - Carallia brachiata 56.3125000 1.0000
Canarium album - Casearia villilimba 1765.2932692 1.0000
Canarium album - Castanopsis carlesii 2299.3205645 1.0000
Canarium album - Castanopsis fabri -332.7708333 1.0000
Canarium album - Castanopsis fissa -451.8375000 1.0000
Canarium album - Castanopsis hystrix 2057.4125000 1.0000
Canarium album - Cinnamomum appelianum -150.9375000 1.0000
Canarium album - Cinnamomum burmanni 1465.4196429 1.0000
Canarium album - Cinnamomum porrectum 237.3958333 1.0000
Canarium album - Corylopsis sinensis -1044.4375000 1.0000
Canarium album - Craibiodendron stellatum 1862.4910714 1.0000
Canarium album - Cryptocarya concinna 1574.6325000 1.0000
Canarium album - Cyclobalanopsis bambusaefolia 1367.9625000 1.0000
Canarium album - Cyclobalanopsis chungii 578.0625000 1.0000
Canarium album - Cyclobalanopsis hui 1705.1329225 1.0000
Canarium album - Dendrobenthamia hongkongensis 2539.7291667 1.0000
Canarium album - Diospyros morrisiana 641.3625000 1.0000
Canarium album - Diospyros strigosa 1300.7625000 1.0000
Canarium album - Diplospora dubia 1267.9875000 1.0000
Canarium album - Distylium racemosum 1747.6932829 1.0000
Canarium album - Elaeocarpus chinensis 561.1625000 1.0000
Canarium album - Elaeocarpus decipiens 1205.7977941 1.0000
Canarium album - Engelhardtia fenzlii 1224.7683824 1.0000
Canarium album - Enkianthus serrulatus 1745.3958333 1.0000
Canarium album - Eriobotrya fragrans -1084.4375000 1.0000
Canarium album - Euonymus laxiflorus 2155.0000000 1.0000
Canarium album - Eurya hebeclados 837.6907051 1.0000
Canarium album - Evodia lepta 4277.8333333 0.1503
Canarium album - Ficus hirta 892.1339286 1.0000
Canarium album - Ficus variolosa 2444.9791667 1.0000
Canarium album - Garcinia multiflora 988.6250000 1.0000
Canarium album - Gardenia jasminoides 1871.9830607 1.0000
Canarium album - Glochidion eriocarpum 2726.7291667 1.0000
Canarium album - Hartia villosa 324.6250000 1.0000
Canarium album - Heteropanax brevipedicellatus 1439.7977941 1.0000
Canarium album - Homalium cochinchinense 1530.9791667 1.0000
Canarium album - Ilex memecylifolia 921.4218750 1.0000
Canarium album - Ilex pubilimba 2613.8125000 1.0000
Canarium album - Ilex subficoidea -214.6875000 1.0000
Canarium album - Ilex triflora 1284.0625000 1.0000
Canarium album - Illicium dunnianum 1685.5208333 1.0000
Canarium album - Itea chinensis 798.3799603 1.0000
Canarium album - Ixonanthes chinensis 1112.8125000 1.0000
Canarium album - Lasianthus chinensis 939.0625000 1.0000
Canarium album - Laurocerasus phaeosticta 1162.2131849 1.0000
Canarium album - Lindera chunii 1499.4928797 1.0000
Canarium album - Lithocarpus calophyllus 936.8500000 1.0000
Canarium album - Lithocarpus litseifolius 1913.0000000 1.0000
Canarium album - Lithocarpus lohangwu 1541.1101190 1.0000
Canarium album - Lithocarpus uvariifolius 1102.0625000 1.0000
Canarium album - Litsea acutivena 1429.5503049 1.0000
Canarium album - Litsea elongata 1653.7947275 1.0000
Canarium album - Litsea greenmaniana 1885.0625000 1.0000
Canarium album - Litsea rotundifolia Hemsl. var. oblongifolia 869.1875000 1.0000
Canarium album - Machilus breviflora 846.2419118 1.0000
Canarium album - Machilus chinensis 744.8958333 1.0000
Canarium album - Machilus velutina 788.7291667 1.0000
Canarium album - Madhuca hainanensis 450.0842391 1.0000
Canarium album - Maesa insignis -615.2708333 1.0000
Canarium album - Manglietia fordiana 2631.9958333 1.0000
Canarium album - Melastoma affine -600.5375000 1.0000
Canarium album - Meliosma fordii 379.0625000 1.0000
Canarium album - Meliosma squamulata 1766.7625000 1.0000
Canarium album - Microtropis gracilipes 1300.9014831 1.0000
Canarium album - Neolitsea aurata -2014.7708333 1.0000
Canarium album - Neolitsea phanerophlebia 1361.2733108 1.0000
Canarium album - Olea dioica 1934.9855769 1.0000
Canarium album - Ormosia fordiana 2366.8125000 1.0000
Canarium album - Ormosia glaberrima 1004.1215551 1.0000
Canarium album - Ormosia pachycarpa 674.3750000 1.0000
Canarium album - Photinia prunifolia 1986.5625000 1.0000
Canarium album - Pithecellobium lucidum 1001.0625000 1.0000
Canarium album - Pittosporum glabratum 1815.2500000 1.0000
Canarium album - Pterospermum heterophyllum 3976.4910714 1.0000
Canarium album - Randia canthioides 1235.3532801 1.0000
Canarium album - Rapanea neriifolia 982.7262011 1.0000
Canarium album - Reevesia thyrsoidess 1018.9925000 1.0000
Canarium album - Rehderodendron macrocarpum 467.8806818 1.0000
Canarium album - Rhododendron simsii 1837.7004310 1.0000
Canarium album - Schefflera octophylla 48.1009615 1.0000
Canarium album - Schima superba -405.3375000 1.0000
Canarium album - Schoepfia chinensis 453.9261364 1.0000
Canarium album - Sinosideroxylon wightianum 1488.3840686 1.0000
Canarium album - Sloanea sinensis 1344.9375000 1.0000
Canarium album - Symplocos adenophylla 2242.6458333 1.0000
Canarium album - Symplocos anomala 889.6625000 1.0000
Canarium album - symplocos congesta 489.3125000 1.0000
Canarium album - Symplocos lancifolia 2378.7625000 1.0000
Canarium album - Symplocos laurina 1085.1339286 1.0000
Canarium album - Syzygium championii 968.2291667 1.0000
Canarium album - Syzygium hancei 782.0397727 1.0000
Canarium album - Syzygium kwangtungense 1031.4053571 1.0000
Canarium album - Tarenna mollissima 2428.0625000 1.0000
Canarium album - Ternstroemia gymnanthera 1151.2594697 1.0000
Canarium album - Turpinia arguta 940.5432692 1.0000
Canarium album - Tutcheria championi 1094.3686224 1.0000
Canarium album - Vitex quinata 3197.7977941 1.0000
Canarium album - Wikstroemia nutans 1231.9062500 1.0000
Canarium album - Xanthophyllum hainanense 1295.2980769 1.0000
Carallia brachiata - Casearia villilimba 1708.9807692 1.0000
Carallia brachiata - Castanopsis carlesii 2243.0080645 1.0000
Carallia brachiata - Castanopsis fabri -389.0833333 1.0000
Carallia brachiata - Castanopsis fissa -508.1500000 1.0000
Carallia brachiata - Castanopsis hystrix 2001.1000000 1.0000
Carallia brachiata - Cinnamomum appelianum -207.2500000 1.0000
Carallia brachiata - Cinnamomum burmanni 1409.1071429 1.0000
Carallia brachiata - Cinnamomum porrectum 181.0833333 1.0000
Carallia brachiata - Corylopsis sinensis -1100.7500000 1.0000
Carallia brachiata - Craibiodendron stellatum 1806.1785714 1.0000
Carallia brachiata - Cryptocarya concinna 1518.3200000 1.0000
Carallia brachiata - Cyclobalanopsis bambusaefolia 1311.6500000 1.0000
Carallia brachiata - Cyclobalanopsis chungii 521.7500000 1.0000
Carallia brachiata - Cyclobalanopsis hui 1648.8204225 1.0000
Carallia brachiata - Dendrobenthamia hongkongensis 2483.4166667 1.0000
Carallia brachiata - Diospyros morrisiana 585.0500000 1.0000
Carallia brachiata - Diospyros strigosa 1244.4500000 1.0000
Carallia brachiata - Diplospora dubia 1211.6750000 1.0000
Carallia brachiata - Distylium racemosum 1691.3807829 1.0000
Carallia brachiata - Elaeocarpus chinensis 504.8500000 1.0000
Carallia brachiata - Elaeocarpus decipiens 1149.4852941 1.0000
Carallia brachiata - Engelhardtia fenzlii 1168.4558824 1.0000
Carallia brachiata - Enkianthus serrulatus 1689.0833333 1.0000
Carallia brachiata - Eriobotrya fragrans -1140.7500000 1.0000
Carallia brachiata - Euonymus laxiflorus 2098.6875000 1.0000
Carallia brachiata - Eurya hebeclados 781.3782051 1.0000
Carallia brachiata - Evodia lepta 4221.5208333 1.0000
Carallia brachiata - Ficus hirta 835.8214286 1.0000
Carallia brachiata - Ficus variolosa 2388.6666667 1.0000
Carallia brachiata - Garcinia multiflora 932.3125000 1.0000
Carallia brachiata - Gardenia jasminoides 1815.6705607 1.0000
Carallia brachiata - Glochidion eriocarpum 2670.4166667 1.0000
Carallia brachiata - Hartia villosa 268.3125000 1.0000
Carallia brachiata - Heteropanax brevipedicellatus 1383.4852941 1.0000
Carallia brachiata - Homalium cochinchinense 1474.6666667 1.0000
Carallia brachiata - Ilex memecylifolia 865.1093750 1.0000
Carallia brachiata - Ilex pubilimba 2557.5000000 1.0000
Carallia brachiata - Ilex subficoidea -271.0000000 1.0000
Carallia brachiata - Ilex triflora 1227.7500000 1.0000
Carallia brachiata - Illicium dunnianum 1629.2083333 1.0000
Carallia brachiata - Itea chinensis 742.0674603 1.0000
Carallia brachiata - Ixonanthes chinensis 1056.5000000 1.0000
Carallia brachiata - Lasianthus chinensis 882.7500000 1.0000
Carallia brachiata - Laurocerasus phaeosticta 1105.9006849 1.0000
Carallia brachiata - Lindera chunii 1443.1803797 1.0000
Carallia brachiata - Lithocarpus calophyllus 880.5375000 1.0000
Carallia brachiata - Lithocarpus litseifolius 1856.6875000 1.0000
Carallia brachiata - Lithocarpus lohangwu 1484.7976190 1.0000
Carallia brachiata - Lithocarpus uvariifolius 1045.7500000 1.0000
Carallia brachiata - Litsea acutivena 1373.2378049 1.0000
Carallia brachiata - Litsea elongata 1597.4822275 1.0000
Carallia brachiata - Litsea greenmaniana 1828.7500000 1.0000
Carallia brachiata - Litsea rotundifolia Hemsl. var. oblongifolia 812.8750000 1.0000
Carallia brachiata - Machilus breviflora 789.9294118 1.0000
Carallia brachiata - Machilus chinensis 688.5833333 1.0000
Carallia brachiata - Machilus velutina 732.4166667 1.0000
Carallia brachiata - Madhuca hainanensis 393.7717391 1.0000
Carallia brachiata - Maesa insignis -671.5833333 1.0000
Carallia brachiata - Manglietia fordiana 2575.6833333 1.0000
Carallia brachiata - Melastoma affine -656.8500000 1.0000
Carallia brachiata - Meliosma fordii 322.7500000 1.0000
Carallia brachiata - Meliosma squamulata 1710.4500000 1.0000
Carallia brachiata - Microtropis gracilipes 1244.5889831 1.0000
Carallia brachiata - Neolitsea aurata -2071.0833333 1.0000
Carallia brachiata - Neolitsea phanerophlebia 1304.9608108 1.0000
Carallia brachiata - Olea dioica 1878.6730769 1.0000
Carallia brachiata - Ormosia fordiana 2310.5000000 1.0000
Carallia brachiata - Ormosia glaberrima 947.8090551 1.0000
Carallia brachiata - Ormosia pachycarpa 618.0625000 1.0000
Carallia brachiata - Photinia prunifolia 1930.2500000 1.0000
Carallia brachiata - Pithecellobium lucidum 944.7500000 1.0000
Carallia brachiata - Pittosporum glabratum 1758.9375000 1.0000
Carallia brachiata - Pterospermum heterophyllum 3920.1785714 1.0000
Carallia brachiata - Randia canthioides 1179.0407801 1.0000
Carallia brachiata - Rapanea neriifolia 926.4137011 1.0000
Carallia brachiata - Reevesia thyrsoidess 962.6800000 1.0000
Carallia brachiata - Rehderodendron macrocarpum 411.5681818 1.0000
Carallia brachiata - Rhododendron simsii 1781.3879310 1.0000
Carallia brachiata - Schefflera octophylla -8.2115385 1.0000
Carallia brachiata - Schima superba -461.6500000 1.0000
Carallia brachiata - Schoepfia chinensis 397.6136364 1.0000
Carallia brachiata - Sinosideroxylon wightianum 1432.0715686 1.0000
Carallia brachiata - Sloanea sinensis 1288.6250000 1.0000
Carallia brachiata - Symplocos adenophylla 2186.3333333 1.0000
Carallia brachiata - Symplocos anomala 833.3500000 1.0000
Carallia brachiata - symplocos congesta 433.0000000 1.0000
Carallia brachiata - Symplocos lancifolia 2322.4500000 1.0000
Carallia brachiata - Symplocos laurina 1028.8214286 1.0000
Carallia brachiata - Syzygium championii 911.9166667 1.0000
Carallia brachiata - Syzygium hancei 725.7272727 1.0000
Carallia brachiata - Syzygium kwangtungense 975.0928571 1.0000
Carallia brachiata - Tarenna mollissima 2371.7500000 1.0000
Carallia brachiata - Ternstroemia gymnanthera 1094.9469697 1.0000
Carallia brachiata - Turpinia arguta 884.2307692 1.0000
Carallia brachiata - Tutcheria championi 1038.0561224 1.0000
Carallia brachiata - Vitex quinata 3141.4852941 1.0000
Carallia brachiata - Wikstroemia nutans 1175.5937500 1.0000
Carallia brachiata - Xanthophyllum hainanense 1238.9855769 1.0000
Casearia villilimba - Castanopsis carlesii 534.0272953 1.0000
Casearia villilimba - Castanopsis fabri -2098.0641026 1.0000
Casearia villilimba - Castanopsis fissa -2217.1307692 1.0000
Casearia villilimba - Castanopsis hystrix 292.1192308 1.0000
Casearia villilimba - Cinnamomum appelianum -1916.2307692 1.0000
Casearia villilimba - Cinnamomum burmanni -299.8736264 1.0000
Casearia villilimba - Cinnamomum porrectum -1527.8974359 1.0000
Casearia villilimba - Corylopsis sinensis -2809.7307692 1.0000
Casearia villilimba - Craibiodendron stellatum 97.1978022 1.0000
Casearia villilimba - Cryptocarya concinna -190.6607692 1.0000
Casearia villilimba - Cyclobalanopsis bambusaefolia -397.3307692 1.0000
Casearia villilimba - Cyclobalanopsis chungii -1187.2307692 1.0000
Casearia villilimba - Cyclobalanopsis hui -60.1603467 1.0000
Casearia villilimba - Dendrobenthamia hongkongensis 774.4358974 1.0000
Casearia villilimba - Diospyros morrisiana -1123.9307692 1.0000
Casearia villilimba - Diospyros strigosa -464.5307692 1.0000
Casearia villilimba - Diplospora dubia -497.3057692 1.0000
Casearia villilimba - Distylium racemosum -17.5999863 1.0000
Casearia villilimba - Elaeocarpus chinensis -1204.1307692 1.0000
Casearia villilimba - Elaeocarpus decipiens -559.4954751 1.0000
Casearia villilimba - Engelhardtia fenzlii -540.5248869 1.0000
Casearia villilimba - Enkianthus serrulatus -19.8974359 1.0000
Casearia villilimba - Eriobotrya fragrans -2849.7307692 1.0000
Casearia villilimba - Euonymus laxiflorus 389.7067308 1.0000
Casearia villilimba - Eurya hebeclados -927.6025641 1.0000
Casearia villilimba - Evodia lepta 2512.5400641 1.0000
Casearia villilimba - Ficus hirta -873.1593407 1.0000
Casearia villilimba - Ficus variolosa 679.6858974 1.0000
Casearia villilimba - Garcinia multiflora -776.6682692 1.0000
Casearia villilimba - Gardenia jasminoides 106.6897915 1.0000
Casearia villilimba - Glochidion eriocarpum 961.4358974 1.0000
Casearia villilimba - Hartia villosa -1440.6682692 1.0000
Casearia villilimba - Heteropanax brevipedicellatus -325.4954751 1.0000
Casearia villilimba - Homalium cochinchinense -234.3141026 1.0000
Casearia villilimba - Ilex memecylifolia -843.8713942 1.0000
Casearia villilimba - Ilex pubilimba 848.5192308 1.0000
Casearia villilimba - Ilex subficoidea -1979.9807692 1.0000
Casearia villilimba - Ilex triflora -481.2307692 1.0000
Casearia villilimba - Illicium dunnianum -79.7724359 1.0000
Casearia villilimba - Itea chinensis -966.9133089 1.0000
Casearia villilimba - Ixonanthes chinensis -652.4807692 1.0000
Casearia villilimba - Lasianthus chinensis -826.2307692 1.0000
Casearia villilimba - Laurocerasus phaeosticta -603.0800843 1.0000
Casearia villilimba - Lindera chunii -265.8003895 1.0000
Casearia villilimba - Lithocarpus calophyllus -828.4432692 1.0000
Casearia villilimba - Lithocarpus litseifolius 147.7067308 1.0000
Casearia villilimba - Lithocarpus lohangwu -224.1831502 1.0000
Casearia villilimba - Lithocarpus uvariifolius -663.2307692 1.0000
Casearia villilimba - Litsea acutivena -335.7429644 1.0000
Casearia villilimba - Litsea elongata -111.4985417 1.0000
Casearia villilimba - Litsea greenmaniana 119.7692308 1.0000
Casearia villilimba - Litsea rotundifolia Hemsl. var. oblongifolia -896.1057692 1.0000
Casearia villilimba - Machilus breviflora -919.0513575 1.0000
Casearia villilimba - Machilus chinensis -1020.3974359 1.0000
Casearia villilimba - Machilus velutina -976.5641026 1.0000
Casearia villilimba - Madhuca hainanensis -1315.2090301 1.0000
Casearia villilimba - Maesa insignis -2380.5641026 1.0000
Casearia villilimba - Manglietia fordiana 866.7025641 1.0000
Casearia villilimba - Melastoma affine -2365.8307692 1.0000
Casearia villilimba - Meliosma fordii -1386.2307692 1.0000
Casearia villilimba - Meliosma squamulata 1.4692308 1.0000
Casearia villilimba - Microtropis gracilipes -464.3917862 1.0000
Casearia villilimba - Neolitsea aurata -3780.0641026 1.0000
Casearia villilimba - Neolitsea phanerophlebia -404.0199584 1.0000
Casearia villilimba - Olea dioica 169.6923077 1.0000
Casearia villilimba - Ormosia fordiana 601.5192308 1.0000
Casearia villilimba - Ormosia glaberrima -761.1717141 1.0000
Casearia villilimba - Ormosia pachycarpa -1090.9182692 1.0000
Casearia villilimba - Photinia prunifolia 221.2692308 1.0000
Casearia villilimba - Pithecellobium lucidum -764.2307692 1.0000
Casearia villilimba - Pittosporum glabratum 49.9567308 1.0000
Casearia villilimba - Pterospermum heterophyllum 2211.1978022 1.0000
Casearia villilimba - Randia canthioides -529.9399891 1.0000
Casearia villilimba - Rapanea neriifolia -782.5670682 1.0000
Casearia villilimba - Reevesia thyrsoidess -746.3007692 1.0000
Casearia villilimba - Rehderodendron macrocarpum -1297.4125874 1.0000
Casearia villilimba - Rhododendron simsii 72.4071618 1.0000
Casearia villilimba - Schefflera octophylla -1717.1923077 1.0000
Casearia villilimba - Schima superba -2170.6307692 1.0000
Casearia villilimba - Schoepfia chinensis -1311.3671329 1.0000
Casearia villilimba - Sinosideroxylon wightianum -276.9092006 1.0000
Casearia villilimba - Sloanea sinensis -420.3557692 1.0000
Casearia villilimba - Symplocos adenophylla 477.3525641 1.0000
Casearia villilimba - Symplocos anomala -875.6307692 1.0000
Casearia villilimba - symplocos congesta -1275.9807692 1.0000
Casearia villilimba - Symplocos lancifolia 613.4692308 1.0000
Casearia villilimba - Symplocos laurina -680.1593407 1.0000
Casearia villilimba - Syzygium championii -797.0641026 1.0000
Casearia villilimba - Syzygium hancei -983.2534965 1.0000
Casearia villilimba - Syzygium kwangtungense -733.8879121 1.0000
Casearia villilimba - Tarenna mollissima 662.7692308 1.0000
Casearia villilimba - Ternstroemia gymnanthera -614.0337995 1.0000
Casearia villilimba - Turpinia arguta -824.7500000 1.0000
Casearia villilimba - Tutcheria championi -670.9246468 1.0000
Casearia villilimba - Vitex quinata 1432.5045249 1.0000
Casearia villilimba - Wikstroemia nutans -533.3870192 1.0000
Casearia villilimba - Xanthophyllum hainanense -469.9951923 1.0000
Castanopsis carlesii - Castanopsis fabri -2632.0913978 1.0000
Castanopsis carlesii - Castanopsis fissa -2751.1580645 1.0000
Castanopsis carlesii - Castanopsis hystrix -241.9080645 1.0000
Castanopsis carlesii - Cinnamomum appelianum -2450.2580645 1.0000
Castanopsis carlesii - Cinnamomum burmanni -833.9009217 1.0000
Castanopsis carlesii - Cinnamomum porrectum -2061.9247312 1.0000
Castanopsis carlesii - Corylopsis sinensis -3343.7580645 0.7578
Castanopsis carlesii - Craibiodendron stellatum -436.8294931 1.0000
Castanopsis carlesii - Cryptocarya concinna -724.6880645 1.0000
Castanopsis carlesii - Cyclobalanopsis bambusaefolia -931.3580645 1.0000
Castanopsis carlesii - Cyclobalanopsis chungii -1721.2580645 1.0000
Castanopsis carlesii - Cyclobalanopsis hui -594.1876420 1.0000
Castanopsis carlesii - Dendrobenthamia hongkongensis 240.4086022 1.0000
Castanopsis carlesii - Diospyros morrisiana -1657.9580645 1.0000
Castanopsis carlesii - Diospyros strigosa -998.5580645 1.0000
Castanopsis carlesii - Diplospora dubia -1031.3330645 1.0000
Castanopsis carlesii - Distylium racemosum -551.6272816 1.0000
Castanopsis carlesii - Elaeocarpus chinensis -1738.1580645 1.0000
Castanopsis carlesii - Elaeocarpus decipiens -1093.5227704 1.0000
Castanopsis carlesii - Engelhardtia fenzlii -1074.5521822 1.0000
Castanopsis carlesii - Enkianthus serrulatus -553.9247312 1.0000
Castanopsis carlesii - Eriobotrya fragrans -3383.7580645 0.6287
Castanopsis carlesii - Euonymus laxiflorus -144.3205645 1.0000
Castanopsis carlesii - Eurya hebeclados -1461.6298594 1.0000
Castanopsis carlesii - Evodia lepta 1978.5127688 1.0000
Castanopsis carlesii - Ficus hirta -1407.1866359 1.0000
Castanopsis carlesii - Ficus variolosa 145.6586022 1.0000
Castanopsis carlesii - Garcinia multiflora -1310.6955645 1.0000
Castanopsis carlesii - Gardenia jasminoides -427.3375038 1.0000
Castanopsis carlesii - Glochidion eriocarpum 427.4086022 1.0000
Castanopsis carlesii - Hartia villosa -1974.6955645 1.0000
Castanopsis carlesii - Heteropanax brevipedicellatus -859.5227704 1.0000
Castanopsis carlesii - Homalium cochinchinense -768.3413978 1.0000
Castanopsis carlesii - Ilex memecylifolia -1377.8986895 1.0000
Castanopsis carlesii - Ilex pubilimba 314.4919355 1.0000
Castanopsis carlesii - Ilex subficoidea -2514.0080645 1.0000
Castanopsis carlesii - Ilex triflora -1015.2580645 1.0000
Castanopsis carlesii - Illicium dunnianum -613.7997312 1.0000
Castanopsis carlesii - Itea chinensis -1500.9406042 1.0000
Castanopsis carlesii - Ixonanthes chinensis -1186.5080645 1.0000
Castanopsis carlesii - Lasianthus chinensis -1360.2580645 1.0000
Castanopsis carlesii - Laurocerasus phaeosticta -1137.1073796 1.0000
Castanopsis carlesii - Lindera chunii -799.8276848 1.0000
Castanopsis carlesii - Lithocarpus calophyllus -1362.4705645 1.0000
Castanopsis carlesii - Lithocarpus litseifolius -386.3205645 1.0000
Castanopsis carlesii - Lithocarpus lohangwu -758.2104455 1.0000
Castanopsis carlesii - Lithocarpus uvariifolius -1197.2580645 1.0000
Castanopsis carlesii - Litsea acutivena -869.7702596 1.0000
Castanopsis carlesii - Litsea elongata -645.5258370 1.0000
Castanopsis carlesii - Litsea greenmaniana -414.2580645 1.0000
Castanopsis carlesii - Litsea rotundifolia Hemsl. var. oblongifolia -1430.1330645 1.0000
Castanopsis carlesii - Machilus breviflora -1453.0786528 1.0000
Castanopsis carlesii - Machilus chinensis -1554.4247312 1.0000
Castanopsis carlesii - Machilus velutina -1510.5913978 1.0000
Castanopsis carlesii - Madhuca hainanensis -1849.2363254 1.0000
Castanopsis carlesii - Maesa insignis -2914.5913978 1.0000
Castanopsis carlesii - Manglietia fordiana 332.6752688 1.0000
Castanopsis carlesii - Melastoma affine -2899.8580645 1.0000
Castanopsis carlesii - Meliosma fordii -1920.2580645 1.0000
Castanopsis carlesii - Meliosma squamulata -532.5580645 1.0000
Castanopsis carlesii - Microtropis gracilipes -998.4190815 1.0000
Castanopsis carlesii - Neolitsea aurata -4314.0913978 1.0000
Castanopsis carlesii - Neolitsea phanerophlebia -938.0472537 1.0000
Castanopsis carlesii - Olea dioica -364.3349876 1.0000
Castanopsis carlesii - Ormosia fordiana 67.4919355 1.0000
Castanopsis carlesii - Ormosia glaberrima -1295.1990094 1.0000
Castanopsis carlesii - Ormosia pachycarpa -1624.9455645 1.0000
Castanopsis carlesii - Photinia prunifolia -312.7580645 1.0000
Castanopsis carlesii - Pithecellobium lucidum -1298.2580645 1.0000
Castanopsis carlesii - Pittosporum glabratum -484.0705645 1.0000
Castanopsis carlesii - Pterospermum heterophyllum 1677.1705069 1.0000
Castanopsis carlesii - Randia canthioides -1063.9672844 1.0000
Castanopsis carlesii - Rapanea neriifolia -1316.5943634 1.0000
Castanopsis carlesii - Reevesia thyrsoidess -1280.3280645 1.0000
Castanopsis carlesii - Rehderodendron macrocarpum -1831.4398827 1.0000
Castanopsis carlesii - Rhododendron simsii -461.6201335 1.0000
Castanopsis carlesii - Schefflera octophylla -2251.2196030 1.0000
Castanopsis carlesii - Schima superba -2704.6580645 1.0000
Castanopsis carlesii - Schoepfia chinensis -1845.3944282 1.0000
Castanopsis carlesii - Sinosideroxylon wightianum -810.9364959 1.0000
Castanopsis carlesii - Sloanea sinensis -954.3830645 1.0000
Castanopsis carlesii - Symplocos adenophylla -56.6747312 1.0000
Castanopsis carlesii - Symplocos anomala -1409.6580645 1.0000
Castanopsis carlesii - symplocos congesta -1810.0080645 1.0000
Castanopsis carlesii - Symplocos lancifolia 79.4419355 1.0000
Castanopsis carlesii - Symplocos laurina -1214.1866359 1.0000
Castanopsis carlesii - Syzygium championii -1331.0913978 1.0000
Castanopsis carlesii - Syzygium hancei -1517.2807918 1.0000
Castanopsis carlesii - Syzygium kwangtungense -1267.9152074 1.0000
Castanopsis carlesii - Tarenna mollissima 128.7419355 1.0000
Castanopsis carlesii - Ternstroemia gymnanthera -1148.0610948 1.0000
Castanopsis carlesii - Turpinia arguta -1358.7772953 1.0000
Castanopsis carlesii - Tutcheria championi -1204.9519421 1.0000
Castanopsis carlesii - Vitex quinata 898.4772296 1.0000
Castanopsis carlesii - Wikstroemia nutans -1067.4143145 1.0000
Castanopsis carlesii - Xanthophyllum hainanense -1004.0224876 1.0000
Castanopsis fabri - Castanopsis fissa -119.0666667 1.0000
Castanopsis fabri - Castanopsis hystrix 2390.1833333 1.0000
Castanopsis fabri - Cinnamomum appelianum 181.8333333 1.0000
Castanopsis fabri - Cinnamomum burmanni 1798.1904762 1.0000
Castanopsis fabri - Cinnamomum porrectum 570.1666667 1.0000
Castanopsis fabri - Corylopsis sinensis -711.6666667 1.0000
Castanopsis fabri - Craibiodendron stellatum 2195.2619048 1.0000
Castanopsis fabri - Cryptocarya concinna 1907.4033333 1.0000
Castanopsis fabri - Cyclobalanopsis bambusaefolia 1700.7333333 1.0000
Castanopsis fabri - Cyclobalanopsis chungii 910.8333333 1.0000
Castanopsis fabri - Cyclobalanopsis hui 2037.9037559 1.0000
Castanopsis fabri - Dendrobenthamia hongkongensis 2872.5000000 1.0000
Castanopsis fabri - Diospyros morrisiana 974.1333333 1.0000
Castanopsis fabri - Diospyros strigosa 1633.5333333 1.0000
Castanopsis fabri - Diplospora dubia 1600.7583333 1.0000
Castanopsis fabri - Distylium racemosum 2080.4641163 1.0000
Castanopsis fabri - Elaeocarpus chinensis 893.9333333 1.0000
Castanopsis fabri - Elaeocarpus decipiens 1538.5686275 1.0000
Castanopsis fabri - Engelhardtia fenzlii 1557.5392157 1.0000
Castanopsis fabri - Enkianthus serrulatus 2078.1666667 1.0000
Castanopsis fabri - Eriobotrya fragrans -751.6666667 1.0000
Castanopsis fabri - Euonymus laxiflorus 2487.7708333 1.0000
Castanopsis fabri - Eurya hebeclados 1170.4615385 1.0000
Castanopsis fabri - Evodia lepta 4610.6041667 1.0000
Castanopsis fabri - Ficus hirta 1224.9047619 1.0000
Castanopsis fabri - Ficus variolosa 2777.7500000 1.0000
Castanopsis fabri - Garcinia multiflora 1321.3958333 1.0000
Castanopsis fabri - Gardenia jasminoides 2204.7538941 1.0000
Castanopsis fabri - Glochidion eriocarpum 3059.5000000 1.0000
Castanopsis fabri - Hartia villosa 657.3958333 1.0000
Castanopsis fabri - Heteropanax brevipedicellatus 1772.5686275 1.0000
Castanopsis fabri - Homalium cochinchinense 1863.7500000 1.0000
Castanopsis fabri - Ilex memecylifolia 1254.1927083 1.0000
Castanopsis fabri - Ilex pubilimba 2946.5833333 1.0000
Castanopsis fabri - Ilex subficoidea 118.0833333 1.0000
Castanopsis fabri - Ilex triflora 1616.8333333 1.0000
Castanopsis fabri - Illicium dunnianum 2018.2916667 1.0000
Castanopsis fabri - Itea chinensis 1131.1507937 1.0000
Castanopsis fabri - Ixonanthes chinensis 1445.5833333 1.0000
Castanopsis fabri - Lasianthus chinensis 1271.8333333 1.0000
Castanopsis fabri - Laurocerasus phaeosticta 1494.9840183 1.0000
Castanopsis fabri - Lindera chunii 1832.2637131 1.0000
Castanopsis fabri - Lithocarpus calophyllus 1269.6208333 1.0000
Castanopsis fabri - Lithocarpus litseifolius 2245.7708333 1.0000
Castanopsis fabri - Lithocarpus lohangwu 1873.8809524 1.0000
Castanopsis fabri - Lithocarpus uvariifolius 1434.8333333 1.0000
Castanopsis fabri - Litsea acutivena 1762.3211382 1.0000
Castanopsis fabri - Litsea elongata 1986.5655608 1.0000
Castanopsis fabri - Litsea greenmaniana 2217.8333333 1.0000
Castanopsis fabri - Litsea rotundifolia Hemsl. var. oblongifolia 1201.9583333 1.0000
Castanopsis fabri - Machilus breviflora 1179.0127451 1.0000
Castanopsis fabri - Machilus chinensis 1077.6666667 1.0000
Castanopsis fabri - Machilus velutina 1121.5000000 1.0000
Castanopsis fabri - Madhuca hainanensis 782.8550725 1.0000
Castanopsis fabri - Maesa insignis -282.5000000 1.0000
Castanopsis fabri - Manglietia fordiana 2964.7666667 1.0000
Castanopsis fabri - Melastoma affine -267.7666667 1.0000
Castanopsis fabri - Meliosma fordii 711.8333333 1.0000
Castanopsis fabri - Meliosma squamulata 2099.5333333 1.0000
Castanopsis fabri - Microtropis gracilipes 1633.6723164 1.0000
Castanopsis fabri - Neolitsea aurata -1682.0000000 1.0000
Castanopsis fabri - Neolitsea phanerophlebia 1694.0441441 1.0000
Castanopsis fabri - Olea dioica 2267.7564103 1.0000
Castanopsis fabri - Ormosia fordiana 2699.5833333 1.0000
Castanopsis fabri - Ormosia glaberrima 1336.8923885 1.0000
Castanopsis fabri - Ormosia pachycarpa 1007.1458333 1.0000
Castanopsis fabri - Photinia prunifolia 2319.3333333 1.0000
Castanopsis fabri - Pithecellobium lucidum 1333.8333333 1.0000
Castanopsis fabri - Pittosporum glabratum 2148.0208333 1.0000
Castanopsis fabri - Pterospermum heterophyllum 4309.2619048 1.0000
Castanopsis fabri - Randia canthioides 1568.1241135 1.0000
Castanopsis fabri - Rapanea neriifolia 1315.4970344 1.0000
Castanopsis fabri - Reevesia thyrsoidess 1351.7633333 1.0000
Castanopsis fabri - Rehderodendron macrocarpum 800.6515152 1.0000
Castanopsis fabri - Rhododendron simsii 2170.4712644 1.0000
Castanopsis fabri - Schefflera octophylla 380.8717949 1.0000
Castanopsis fabri - Schima superba -72.5666667 1.0000
Castanopsis fabri - Schoepfia chinensis 786.6969697 1.0000
Castanopsis fabri - Sinosideroxylon wightianum 1821.1549020 1.0000
Castanopsis fabri - Sloanea sinensis 1677.7083333 1.0000
Castanopsis fabri - Symplocos adenophylla 2575.4166667 1.0000
Castanopsis fabri - Symplocos anomala 1222.4333333 1.0000
Castanopsis fabri - symplocos congesta 822.0833333 1.0000
Castanopsis fabri - Symplocos lancifolia 2711.5333333 1.0000
Castanopsis fabri - Symplocos laurina 1417.9047619 1.0000
Castanopsis fabri - Syzygium championii 1301.0000000 1.0000
Castanopsis fabri - Syzygium hancei 1114.8106061 1.0000
Castanopsis fabri - Syzygium kwangtungense 1364.1761905 1.0000
Castanopsis fabri - Tarenna mollissima 2760.8333333 1.0000
Castanopsis fabri - Ternstroemia gymnanthera 1484.0303030 1.0000
Castanopsis fabri - Turpinia arguta 1273.3141026 1.0000
Castanopsis fabri - Tutcheria championi 1427.1394558 1.0000
Castanopsis fabri - Vitex quinata 3530.5686275 1.0000
Castanopsis fabri - Wikstroemia nutans 1564.6770833 1.0000
Castanopsis fabri - Xanthophyllum hainanense 1628.0689103 1.0000
Castanopsis fissa - Castanopsis hystrix 2509.2500000 1.0000
Castanopsis fissa - Cinnamomum appelianum 300.9000000 1.0000
Castanopsis fissa - Cinnamomum burmanni 1917.2571429 1.0000
Castanopsis fissa - Cinnamomum porrectum 689.2333333 1.0000
Castanopsis fissa - Corylopsis sinensis -592.6000000 1.0000
Castanopsis fissa - Craibiodendron stellatum 2314.3285714 1.0000
Castanopsis fissa - Cryptocarya concinna 2026.4700000 1.0000
Castanopsis fissa - Cyclobalanopsis bambusaefolia 1819.8000000 1.0000
Castanopsis fissa - Cyclobalanopsis chungii 1029.9000000 1.0000
Castanopsis fissa - Cyclobalanopsis hui 2156.9704225 1.0000
Castanopsis fissa - Dendrobenthamia hongkongensis 2991.5666667 1.0000
Castanopsis fissa - Diospyros morrisiana 1093.2000000 1.0000
Castanopsis fissa - Diospyros strigosa 1752.6000000 1.0000
Castanopsis fissa - Diplospora dubia 1719.8250000 1.0000
Castanopsis fissa - Distylium racemosum 2199.5307829 1.0000
Castanopsis fissa - Elaeocarpus chinensis 1013.0000000 1.0000
Castanopsis fissa - Elaeocarpus decipiens 1657.6352941 1.0000
Castanopsis fissa - Engelhardtia fenzlii 1676.6058824 1.0000
Castanopsis fissa - Enkianthus serrulatus 2197.2333333 1.0000
Castanopsis fissa - Eriobotrya fragrans -632.6000000 1.0000
Castanopsis fissa - Euonymus laxiflorus 2606.8375000 1.0000
Castanopsis fissa - Eurya hebeclados 1289.5282051 1.0000
Castanopsis fissa - Evodia lepta 4729.6708333 0.0026 **
Castanopsis fissa - Ficus hirta 1343.9714286 1.0000
Castanopsis fissa - Ficus variolosa 2896.8166667 1.0000
Castanopsis fissa - Garcinia multiflora 1440.4625000 1.0000
Castanopsis fissa - Gardenia jasminoides 2323.8205607 1.0000
Castanopsis fissa - Glochidion eriocarpum 3178.5666667 1.0000
Castanopsis fissa - Hartia villosa 776.4625000 1.0000
Castanopsis fissa - Heteropanax brevipedicellatus 1891.6352941 1.0000
Castanopsis fissa - Homalium cochinchinense 1982.8166667 1.0000
Castanopsis fissa - Ilex memecylifolia 1373.2593750 1.0000
Castanopsis fissa - Ilex pubilimba 3065.6500000 1.0000
Castanopsis fissa - Ilex subficoidea 237.1500000 1.0000
Castanopsis fissa - Ilex triflora 1735.9000000 1.0000
Castanopsis fissa - Illicium dunnianum 2137.3583333 1.0000
Castanopsis fissa - Itea chinensis 1250.2174603 1.0000
Castanopsis fissa - Ixonanthes chinensis 1564.6500000 1.0000
Castanopsis fissa - Lasianthus chinensis 1390.9000000 1.0000
Castanopsis fissa - Laurocerasus phaeosticta 1614.0506849 1.0000
Castanopsis fissa - Lindera chunii 1951.3303797 1.0000
Castanopsis fissa - Lithocarpus calophyllus 1388.6875000 1.0000
Castanopsis fissa - Lithocarpus litseifolius 2364.8375000 1.0000
Castanopsis fissa - Lithocarpus lohangwu 1992.9476190 1.0000
Castanopsis fissa - Lithocarpus uvariifolius 1553.9000000 1.0000
Castanopsis fissa - Litsea acutivena 1881.3878049 1.0000
Castanopsis fissa - Litsea elongata 2105.6322275 1.0000
Castanopsis fissa - Litsea greenmaniana 2336.9000000 1.0000
Castanopsis fissa - Litsea rotundifolia Hemsl. var. oblongifolia 1321.0250000 1.0000
Castanopsis fissa - Machilus breviflora 1298.0794118 1.0000
Castanopsis fissa - Machilus chinensis 1196.7333333 1.0000
Castanopsis fissa - Machilus velutina 1240.5666667 1.0000
Castanopsis fissa - Madhuca hainanensis 901.9217391 1.0000
Castanopsis fissa - Maesa insignis -163.4333333 1.0000
Castanopsis fissa - Manglietia fordiana 3083.8333333 1.0000
Castanopsis fissa - Melastoma affine -148.7000000 1.0000
Castanopsis fissa - Meliosma fordii 830.9000000 1.0000
Castanopsis fissa - Meliosma squamulata 2218.6000000 1.0000
Castanopsis fissa - Microtropis gracilipes 1752.7389831 1.0000
Castanopsis fissa - Neolitsea aurata -1562.9333333 1.0000
Castanopsis fissa - Neolitsea phanerophlebia 1813.1108108 1.0000
Castanopsis fissa - Olea dioica 2386.8230769 1.0000
Castanopsis fissa - Ormosia fordiana 2818.6500000 1.0000
Castanopsis fissa - Ormosia glaberrima 1455.9590551 1.0000
Castanopsis fissa - Ormosia pachycarpa 1126.2125000 1.0000
Castanopsis fissa - Photinia prunifolia 2438.4000000 1.0000
Castanopsis fissa - Pithecellobium lucidum 1452.9000000 1.0000
Castanopsis fissa - Pittosporum glabratum 2267.0875000 1.0000
Castanopsis fissa - Pterospermum heterophyllum 4428.3285714 1.0000
Castanopsis fissa - Randia canthioides 1687.1907801 1.0000
Castanopsis fissa - Rapanea neriifolia 1434.5637011 1.0000
Castanopsis fissa - Reevesia thyrsoidess 1470.8300000 1.0000
Castanopsis fissa - Rehderodendron macrocarpum 919.7181818 1.0000
Castanopsis fissa - Rhododendron simsii 2289.5379310 1.0000
Castanopsis fissa - Schefflera octophylla 499.9384615 1.0000
Castanopsis fissa - Schima superba 46.5000000 1.0000
Castanopsis fissa - Schoepfia chinensis 905.7636364 1.0000
Castanopsis fissa - Sinosideroxylon wightianum 1940.2215686 1.0000
Castanopsis fissa - Sloanea sinensis 1796.7750000 1.0000
Castanopsis fissa - Symplocos adenophylla 2694.4833333 1.0000
Castanopsis fissa - Symplocos anomala 1341.5000000 1.0000
Castanopsis fissa - symplocos congesta 941.1500000 1.0000
Castanopsis fissa - Symplocos lancifolia 2830.6000000 1.0000
Castanopsis fissa - Symplocos laurina 1536.9714286 1.0000
Castanopsis fissa - Syzygium championii 1420.0666667 1.0000
Castanopsis fissa - Syzygium hancei 1233.8772727 1.0000
Castanopsis fissa - Syzygium kwangtungense 1483.2428571 1.0000
Castanopsis fissa - Tarenna mollissima 2879.9000000 1.0000
Castanopsis fissa - Ternstroemia gymnanthera 1603.0969697 1.0000
Castanopsis fissa - Turpinia arguta 1392.3807692 1.0000
Castanopsis fissa - Tutcheria championi 1546.2061224 1.0000
Castanopsis fissa - Vitex quinata 3649.6352941 1.0000
Castanopsis fissa - Wikstroemia nutans 1683.7437500 1.0000
Castanopsis fissa - Xanthophyllum hainanense 1747.1355769 1.0000
Castanopsis hystrix - Cinnamomum appelianum -2208.3500000 1.0000
Castanopsis hystrix - Cinnamomum burmanni -591.9928571 1.0000
Castanopsis hystrix - Cinnamomum porrectum -1820.0166667 1.0000
Castanopsis hystrix - Corylopsis sinensis -3101.8500000 1.0000
Castanopsis hystrix - Craibiodendron stellatum -194.9214286 1.0000
Castanopsis hystrix - Cryptocarya concinna -482.7800000 1.0000
Castanopsis hystrix - Cyclobalanopsis bambusaefolia -689.4500000 1.0000
Castanopsis hystrix - Cyclobalanopsis chungii -1479.3500000 1.0000
Castanopsis hystrix - Cyclobalanopsis hui -352.2795775 1.0000
Castanopsis hystrix - Dendrobenthamia hongkongensis 482.3166667 1.0000
Castanopsis hystrix - Diospyros morrisiana -1416.0500000 1.0000
Castanopsis hystrix - Diospyros strigosa -756.6500000 1.0000
Castanopsis hystrix - Diplospora dubia -789.4250000 1.0000
Castanopsis hystrix - Distylium racemosum -309.7192171 1.0000
Castanopsis hystrix - Elaeocarpus chinensis -1496.2500000 1.0000
Castanopsis hystrix - Elaeocarpus decipiens -851.6147059 1.0000
Castanopsis hystrix - Engelhardtia fenzlii -832.6441176 1.0000
Castanopsis hystrix - Enkianthus serrulatus -312.0166667 1.0000
Castanopsis hystrix - Eriobotrya fragrans -3141.8500000 1.0000
Castanopsis hystrix - Euonymus laxiflorus 97.5875000 1.0000
Castanopsis hystrix - Eurya hebeclados -1219.7217949 1.0000
Castanopsis hystrix - Evodia lepta 2220.4208333 1.0000
Castanopsis hystrix - Ficus hirta -1165.2785714 1.0000
Castanopsis hystrix - Ficus variolosa 387.5666667 1.0000
Castanopsis hystrix - Garcinia multiflora -1068.7875000 1.0000
Castanopsis hystrix - Gardenia jasminoides -185.4294393 1.0000
Castanopsis hystrix - Glochidion eriocarpum 669.3166667 1.0000
Castanopsis hystrix - Hartia villosa -1732.7875000 1.0000
Castanopsis hystrix - Heteropanax brevipedicellatus -617.6147059 1.0000
Castanopsis hystrix - Homalium cochinchinense -526.4333333 1.0000
Castanopsis hystrix - Ilex memecylifolia -1135.9906250 1.0000
Castanopsis hystrix - Ilex pubilimba 556.4000000 1.0000
Castanopsis hystrix - Ilex subficoidea -2272.1000000 1.0000
Castanopsis hystrix - Ilex triflora -773.3500000 1.0000
Castanopsis hystrix - Illicium dunnianum -371.8916667 1.0000
Castanopsis hystrix - Itea chinensis -1259.0325397 1.0000
Castanopsis hystrix - Ixonanthes chinensis -944.6000000 1.0000
Castanopsis hystrix - Lasianthus chinensis -1118.3500000 1.0000
Castanopsis hystrix - Laurocerasus phaeosticta -895.1993151 1.0000
Castanopsis hystrix - Lindera chunii -557.9196203 1.0000
Castanopsis hystrix - Lithocarpus calophyllus -1120.5625000 1.0000
Castanopsis hystrix - Lithocarpus litseifolius -144.4125000 1.0000
Castanopsis hystrix - Lithocarpus lohangwu -516.3023810 1.0000
Castanopsis hystrix - Lithocarpus uvariifolius -955.3500000 1.0000
Castanopsis hystrix - Litsea acutivena -627.8621951 1.0000
Castanopsis hystrix - Litsea elongata -403.6177725 1.0000
Castanopsis hystrix - Litsea greenmaniana -172.3500000 1.0000
Castanopsis hystrix - Litsea rotundifolia Hemsl. var. oblongifolia -1188.2250000 1.0000
Castanopsis hystrix - Machilus breviflora -1211.1705882 1.0000
Castanopsis hystrix - Machilus chinensis -1312.5166667 1.0000
Castanopsis hystrix - Machilus velutina -1268.6833333 1.0000
Castanopsis hystrix - Madhuca hainanensis -1607.3282609 1.0000
Castanopsis hystrix - Maesa insignis -2672.6833333 1.0000
Castanopsis hystrix - Manglietia fordiana 574.5833333 1.0000
Castanopsis hystrix - Melastoma affine -2657.9500000 1.0000
Castanopsis hystrix - Meliosma fordii -1678.3500000 1.0000
Castanopsis hystrix - Meliosma squamulata -290.6500000 1.0000
Castanopsis hystrix - Microtropis gracilipes -756.5110169 1.0000
Castanopsis hystrix - Neolitsea aurata -4072.1833333 1.0000
Castanopsis hystrix - Neolitsea phanerophlebia -696.1391892 1.0000
Castanopsis hystrix - Olea dioica -122.4269231 1.0000
Castanopsis hystrix - Ormosia fordiana 309.4000000 1.0000
Castanopsis hystrix - Ormosia glaberrima -1053.2909449 1.0000
Castanopsis hystrix - Ormosia pachycarpa -1383.0375000 1.0000
Castanopsis hystrix - Photinia prunifolia -70.8500000 1.0000
Castanopsis hystrix - Pithecellobium lucidum -1056.3500000 1.0000
Castanopsis hystrix - Pittosporum glabratum -242.1625000 1.0000
Castanopsis hystrix - Pterospermum heterophyllum 1919.0785714 1.0000
Castanopsis hystrix - Randia canthioides -822.0592199 1.0000
Castanopsis hystrix - Rapanea neriifolia -1074.6862989 1.0000
Castanopsis hystrix - Reevesia thyrsoidess -1038.4200000 1.0000
Castanopsis hystrix - Rehderodendron macrocarpum -1589.5318182 1.0000
Castanopsis hystrix - Rhododendron simsii -219.7120690 1.0000
Castanopsis hystrix - Schefflera octophylla -2009.3115385 1.0000
Castanopsis hystrix - Schima superba -2462.7500000 1.0000
Castanopsis hystrix - Schoepfia chinensis -1603.4863636 1.0000
Castanopsis hystrix - Sinosideroxylon wightianum -569.0284314 1.0000
Castanopsis hystrix - Sloanea sinensis -712.4750000 1.0000
Castanopsis hystrix - Symplocos adenophylla 185.2333333 1.0000
Castanopsis hystrix - Symplocos anomala -1167.7500000 1.0000
Castanopsis hystrix - symplocos congesta -1568.1000000 1.0000
Castanopsis hystrix - Symplocos lancifolia 321.3500000 1.0000
Castanopsis hystrix - Symplocos laurina -972.2785714 1.0000
Castanopsis hystrix - Syzygium championii -1089.1833333 1.0000
Castanopsis hystrix - Syzygium hancei -1275.3727273 1.0000
Castanopsis hystrix - Syzygium kwangtungense -1026.0071429 1.0000
Castanopsis hystrix - Tarenna mollissima 370.6500000 1.0000
Castanopsis hystrix - Ternstroemia gymnanthera -906.1530303 1.0000
Castanopsis hystrix - Turpinia arguta -1116.8692308 1.0000
Castanopsis hystrix - Tutcheria championi -963.0438776 1.0000
Castanopsis hystrix - Vitex quinata 1140.3852941 1.0000
Castanopsis hystrix - Wikstroemia nutans -825.5062500 1.0000
Castanopsis hystrix - Xanthophyllum hainanense -762.1144231 1.0000
Cinnamomum appelianum - Cinnamomum burmanni 1616.3571429 1.0000
Cinnamomum appelianum - Cinnamomum porrectum 388.3333333 1.0000
Cinnamomum appelianum - Corylopsis sinensis -893.5000000 1.0000
Cinnamomum appelianum - Craibiodendron stellatum 2013.4285714 1.0000
Cinnamomum appelianum - Cryptocarya concinna 1725.5700000 1.0000
Cinnamomum appelianum - Cyclobalanopsis bambusaefolia 1518.9000000 1.0000
Cinnamomum appelianum - Cyclobalanopsis chungii 729.0000000 1.0000
Cinnamomum appelianum - Cyclobalanopsis hui 1856.0704225 1.0000
Cinnamomum appelianum - Dendrobenthamia hongkongensis 2690.6666667 1.0000
Cinnamomum appelianum - Diospyros morrisiana 792.3000000 1.0000
Cinnamomum appelianum - Diospyros strigosa 1451.7000000 1.0000
Cinnamomum appelianum - Diplospora dubia 1418.9250000 1.0000
Cinnamomum appelianum - Distylium racemosum 1898.6307829 1.0000
Cinnamomum appelianum - Elaeocarpus chinensis 712.1000000 1.0000
Cinnamomum appelianum - Elaeocarpus decipiens 1356.7352941 1.0000
Cinnamomum appelianum - Engelhardtia fenzlii 1375.7058824 1.0000
Cinnamomum appelianum - Enkianthus serrulatus 1896.3333333 1.0000
Cinnamomum appelianum - Eriobotrya fragrans -933.5000000 1.0000
Cinnamomum appelianum - Euonymus laxiflorus 2305.9375000 1.0000
Cinnamomum appelianum - Eurya hebeclados 988.6282051 1.0000
Cinnamomum appelianum - Evodia lepta 4428.7708333 0.2022
Cinnamomum appelianum - Ficus hirta 1043.0714286 1.0000
Cinnamomum appelianum - Ficus variolosa 2595.9166667 1.0000
Cinnamomum appelianum - Garcinia multiflora 1139.5625000 1.0000
Cinnamomum appelianum - Gardenia jasminoides 2022.9205607 1.0000
Cinnamomum appelianum - Glochidion eriocarpum 2877.6666667 1.0000
Cinnamomum appelianum - Hartia villosa 475.5625000 1.0000
Cinnamomum appelianum - Heteropanax brevipedicellatus 1590.7352941 1.0000
Cinnamomum appelianum - Homalium cochinchinense 1681.9166667 1.0000
Cinnamomum appelianum - Ilex memecylifolia 1072.3593750 1.0000
Cinnamomum appelianum - Ilex pubilimba 2764.7500000 1.0000
Cinnamomum appelianum - Ilex subficoidea -63.7500000 1.0000
Cinnamomum appelianum - Ilex triflora 1435.0000000 1.0000
Cinnamomum appelianum - Illicium dunnianum 1836.4583333 1.0000
Cinnamomum appelianum - Itea chinensis 949.3174603 1.0000
Cinnamomum appelianum - Ixonanthes chinensis 1263.7500000 1.0000
Cinnamomum appelianum - Lasianthus chinensis 1090.0000000 1.0000
Cinnamomum appelianum - Laurocerasus phaeosticta 1313.1506849 1.0000
Cinnamomum appelianum - Lindera chunii 1650.4303797 1.0000
Cinnamomum appelianum - Lithocarpus calophyllus 1087.7875000 1.0000
Cinnamomum appelianum - Lithocarpus litseifolius 2063.9375000 1.0000
Cinnamomum appelianum - Lithocarpus lohangwu 1692.0476190 1.0000
Cinnamomum appelianum - Lithocarpus uvariifolius 1253.0000000 1.0000
Cinnamomum appelianum - Litsea acutivena 1580.4878049 1.0000
Cinnamomum appelianum - Litsea elongata 1804.7322275 1.0000
Cinnamomum appelianum - Litsea greenmaniana 2036.0000000 1.0000
Cinnamomum appelianum - Litsea rotundifolia Hemsl. var. oblongifolia 1020.1250000 1.0000
Cinnamomum appelianum - Machilus breviflora 997.1794118 1.0000
Cinnamomum appelianum - Machilus chinensis 895.8333333 1.0000
Cinnamomum appelianum - Machilus velutina 939.6666667 1.0000
Cinnamomum appelianum - Madhuca hainanensis 601.0217391 1.0000
Cinnamomum appelianum - Maesa insignis -464.3333333 1.0000
Cinnamomum appelianum - Manglietia fordiana 2782.9333333 1.0000
Cinnamomum appelianum - Melastoma affine -449.6000000 1.0000
Cinnamomum appelianum - Meliosma fordii 530.0000000 1.0000
Cinnamomum appelianum - Meliosma squamulata 1917.7000000 1.0000
Cinnamomum appelianum - Microtropis gracilipes 1451.8389831 1.0000
Cinnamomum appelianum - Neolitsea aurata -1863.8333333 1.0000
Cinnamomum appelianum - Neolitsea phanerophlebia 1512.2108108 1.0000
Cinnamomum appelianum - Olea dioica 2085.9230769 1.0000
Cinnamomum appelianum - Ormosia fordiana 2517.7500000 1.0000
Cinnamomum appelianum - Ormosia glaberrima 1155.0590551 1.0000
Cinnamomum appelianum - Ormosia pachycarpa 825.3125000 1.0000
Cinnamomum appelianum - Photinia prunifolia 2137.5000000 1.0000
Cinnamomum appelianum - Pithecellobium lucidum 1152.0000000 1.0000
Cinnamomum appelianum - Pittosporum glabratum 1966.1875000 1.0000
Cinnamomum appelianum - Pterospermum heterophyllum 4127.4285714 1.0000
Cinnamomum appelianum - Randia canthioides 1386.2907801 1.0000
Cinnamomum appelianum - Rapanea neriifolia 1133.6637011 1.0000
Cinnamomum appelianum - Reevesia thyrsoidess 1169.9300000 1.0000
Cinnamomum appelianum - Rehderodendron macrocarpum 618.8181818 1.0000
Cinnamomum appelianum - Rhododendron simsii 1988.6379310 1.0000
Cinnamomum appelianum - Schefflera octophylla 199.0384615 1.0000
Cinnamomum appelianum - Schima superba -254.4000000 1.0000
Cinnamomum appelianum - Schoepfia chinensis 604.8636364 1.0000
Cinnamomum appelianum - Sinosideroxylon wightianum 1639.3215686 1.0000
Cinnamomum appelianum - Sloanea sinensis 1495.8750000 1.0000
Cinnamomum appelianum - Symplocos adenophylla 2393.5833333 1.0000
Cinnamomum appelianum - Symplocos anomala 1040.6000000 1.0000
Cinnamomum appelianum - symplocos congesta 640.2500000 1.0000
Cinnamomum appelianum - Symplocos lancifolia 2529.7000000 1.0000
Cinnamomum appelianum - Symplocos laurina 1236.0714286 1.0000
Cinnamomum appelianum - Syzygium championii 1119.1666667 1.0000
Cinnamomum appelianum - Syzygium hancei 932.9772727 1.0000
Cinnamomum appelianum - Syzygium kwangtungense 1182.3428571 1.0000
Cinnamomum appelianum - Tarenna mollissima 2579.0000000 1.0000
Cinnamomum appelianum - Ternstroemia gymnanthera 1302.1969697 1.0000
Cinnamomum appelianum - Turpinia arguta 1091.4807692 1.0000
Cinnamomum appelianum - Tutcheria championi 1245.3061224 1.0000
Cinnamomum appelianum - Vitex quinata 3348.7352941 1.0000
Cinnamomum appelianum - Wikstroemia nutans 1382.8437500 1.0000
Cinnamomum appelianum - Xanthophyllum hainanense 1446.2355769 1.0000
Cinnamomum burmanni - Cinnamomum porrectum -1228.0238095 1.0000
Cinnamomum burmanni - Corylopsis sinensis -2509.8571429 1.0000
Cinnamomum burmanni - Craibiodendron stellatum 397.0714286 1.0000
Cinnamomum burmanni - Cryptocarya concinna 109.2128571 1.0000
Cinnamomum burmanni - Cyclobalanopsis bambusaefolia -97.4571429 1.0000
Cinnamomum burmanni - Cyclobalanopsis chungii -887.3571429 1.0000
Cinnamomum burmanni - Cyclobalanopsis hui 239.7132797 1.0000
Cinnamomum burmanni - Dendrobenthamia hongkongensis 1074.3095238 1.0000
Cinnamomum burmanni - Diospyros morrisiana -824.0571429 1.0000
Cinnamomum burmanni - Diospyros strigosa -164.6571429 1.0000
Cinnamomum burmanni - Diplospora dubia -197.4321429 1.0000
Cinnamomum burmanni - Distylium racemosum 282.2736401 1.0000
Cinnamomum burmanni - Elaeocarpus chinensis -904.2571429 1.0000
Cinnamomum burmanni - Elaeocarpus decipiens -259.6218487 1.0000
Cinnamomum burmanni - Engelhardtia fenzlii -240.6512605 1.0000
Cinnamomum burmanni - Enkianthus serrulatus 279.9761905 1.0000
Cinnamomum burmanni - Eriobotrya fragrans -2549.8571429 1.0000
Cinnamomum burmanni - Euonymus laxiflorus 689.5803571 1.0000
Cinnamomum burmanni - Eurya hebeclados -627.7289377 1.0000
Cinnamomum burmanni - Evodia lepta 2812.4136905 1.0000
Cinnamomum burmanni - Ficus hirta -573.2857143 1.0000
Cinnamomum burmanni - Ficus variolosa 979.5595238 1.0000
Cinnamomum burmanni - Garcinia multiflora -476.7946429 1.0000
Cinnamomum burmanni - Gardenia jasminoides 406.5634179 1.0000
Cinnamomum burmanni - Glochidion eriocarpum 1261.3095238 1.0000
Cinnamomum burmanni - Hartia villosa -1140.7946429 1.0000
Cinnamomum burmanni - Heteropanax brevipedicellatus -25.6218487 1.0000
Cinnamomum burmanni - Homalium cochinchinense 65.5595238 1.0000
Cinnamomum burmanni - Ilex memecylifolia -543.9977679 1.0000
Cinnamomum burmanni - Ilex pubilimba 1148.3928571 1.0000
Cinnamomum burmanni - Ilex subficoidea -1680.1071429 1.0000
Cinnamomum burmanni - Ilex triflora -181.3571429 1.0000
Cinnamomum burmanni - Illicium dunnianum 220.1011905 1.0000
Cinnamomum burmanni - Itea chinensis -667.0396825 1.0000
Cinnamomum burmanni - Ixonanthes chinensis -352.6071429 1.0000
Cinnamomum burmanni - Lasianthus chinensis -526.3571429 1.0000
Cinnamomum burmanni - Laurocerasus phaeosticta -303.2064579 1.0000
Cinnamomum burmanni - Lindera chunii 34.0732369 1.0000
Cinnamomum burmanni - Lithocarpus calophyllus -528.5696429 1.0000
Cinnamomum burmanni - Lithocarpus litseifolius 447.5803571 1.0000
Cinnamomum burmanni - Lithocarpus lohangwu 75.6904762 1.0000
Cinnamomum burmanni - Lithocarpus uvariifolius -363.3571429 1.0000
Cinnamomum burmanni - Litsea acutivena -35.8693380 1.0000
Cinnamomum burmanni - Litsea elongata 188.3750846 1.0000
Cinnamomum burmanni - Litsea greenmaniana 419.6428571 1.0000
Cinnamomum burmanni - Litsea rotundifolia Hemsl. var. oblongifolia -596.2321429 1.0000
Cinnamomum burmanni - Machilus breviflora -619.1777311 1.0000
Cinnamomum burmanni - Machilus chinensis -720.5238095 1.0000
Cinnamomum burmanni - Machilus velutina -676.6904762 1.0000
Cinnamomum burmanni - Madhuca hainanensis -1015.3354037 1.0000
Cinnamomum burmanni - Maesa insignis -2080.6904762 1.0000
Cinnamomum burmanni - Manglietia fordiana 1166.5761905 1.0000
Cinnamomum burmanni - Melastoma affine -2065.9571429 1.0000
Cinnamomum burmanni - Meliosma fordii -1086.3571429 1.0000
Cinnamomum burmanni - Meliosma squamulata 301.3428571 1.0000
Cinnamomum burmanni - Microtropis gracilipes -164.5181598 1.0000
Cinnamomum burmanni - Neolitsea aurata -3480.1904762 1.0000
Cinnamomum burmanni - Neolitsea phanerophlebia -104.1463320 1.0000
Cinnamomum burmanni - Olea dioica 469.5659341 1.0000
Cinnamomum burmanni - Ormosia fordiana 901.3928571 1.0000
Cinnamomum burmanni - Ormosia glaberrima -461.2980877 1.0000
Cinnamomum burmanni - Ormosia pachycarpa -791.0446429 1.0000
Cinnamomum burmanni - Photinia prunifolia 521.1428571 1.0000
Cinnamomum burmanni - Pithecellobium lucidum -464.3571429 1.0000
Cinnamomum burmanni - Pittosporum glabratum 349.8303571 1.0000
Cinnamomum burmanni - Pterospermum heterophyllum 2511.0714286 1.0000
Cinnamomum burmanni - Randia canthioides -230.0663627 1.0000
Cinnamomum burmanni - Rapanea neriifolia -482.6934418 1.0000
Cinnamomum burmanni - Reevesia thyrsoidess -446.4271429 1.0000
Cinnamomum burmanni - Rehderodendron macrocarpum -997.5389610 1.0000
Cinnamomum burmanni - Rhododendron simsii 372.2807882 1.0000
[truncated: 4,117 more rows]
